# Supplementary material for: Mapping non-host resistance to the stem rust pathogen in an interspecific barberry hybrid
Source: BMC Plant Biol. 2019 Jul 16;19:319. doi: 10.1186/s12870-019-1893-9 (PMC6636152; doi:10.1186/s12870-019-1893-9)
Supplement: Supplementary file 1 — Sequencing details of B. thunbergii accession ‘BtUCONN1’, B. vulgaris accession ‘Wagon Hill’, and the interspecific F1 (B. ×ottawensis) mapping population used in this study. (XLSX 20 kb) [file 12870_2019_1893_MOESM1_ESM.xlsx]

## Sheet: Additional file 1
Accession ID	Species	GBS Barcode	SRA Number	PE reads
BtUCONN1	B. thunbergii - Male parent	TGACGCCA	SRR5712434	2790916
Wagon Hill	B. vulgaris - Female parent	TAGCAG	SRR5712049	4007578
WH15-001	B. ×ottawensis - F1	TGACGCCA	SRR7450012	2112038
WH15-002	B. ×ottawensis - F1	CAGATA	SRR7450011	5751546
WH15-003	B. ×ottawensis - F1	GAAGTG	SRR7450018	3388764
WH15-004	B. ×ottawensis - F1	CAGATA	SRR7450107	2842666
WH15-005	B. ×ottawensis - F1	TAGCGGAT	SRR7450017	4446406
WH15-006	B. ×ottawensis - F1	TATTCGCAT	SRR7450033	3349136
WH15-007	B. ×ottawensis - F1	ATAGAT	SRR7450032	5045010
WH15-008	B. ×ottawensis - F1	CCGAACA	SRR7450031	4525094
WH15-009	B. ×ottawensis - F1	GGAAGACAT	SRR7450110	4920230
WH15-010	B. ×ottawensis - F1	GAAGTG	SRR7450071	3295594
WH15-011	B. ×ottawensis - F1	GGCTTA	SRR7450008	5759290
WH15-012	B. ×ottawensis - F1	AACGCACATT	SRR7450007	4065098
WH15-013	B. ×ottawensis - F1	GAGCGACAT	SRR7450053	1554146
WH15-014	B. ×ottawensis - F1	TAGCGGAT	SRR7450070	2003012
WH15-015	B. ×ottawensis - F1	CCTTGCCATT	SRR7450052	5659240
WH15-016	B. ×ottawensis - F1	GGTATA	SRR7450055	2517512
WH15-018	B. ×ottawensis - F1	TCTTGG	SRR7450054	5408654
WH15-019	B. ×ottawensis - F1	ACCAGGA	SRR7450037	248778
WH15-020	B. ×ottawensis - F1	GGTGT	SRR7450057	6678362
WH15-021	B. ×ottawensis - F1	GGATA	SRR7450056	6628450
WH15-022	B. ×ottawensis - F1	CTAAGCA	SRR7450059	1369444
WH15-023	B. ×ottawensis - F1	ATTAT	SRR7450058	2281894
WH15-024	B. ×ottawensis - F1	GCGCTCA	SRR7450088	365442
WH15-025	B. ×ottawensis - F1	ACTGCGAT	SRR7450050	1823152
WH15-026	B. ×ottawensis - F1	TTCGTT	SRR7450049	1227128
WH15-027	B. ×ottawensis - F1	ATATAA	SRR7450027	2341268
WH15-028	B. ×ottawensis - F1	TATTCGCAT	SRR7450036	1079506
WH15-030	B. ×ottawensis - F1	TGGCAACAGA	SRR7450028	2713452
WH15-031	B. ×ottawensis - F1	CTCGTCG	SRR7450029	3051676
WH15-032	B. ×ottawensis - F1	GCCTACCT	SRR7450030	3861554
WH15-033	B. ×ottawensis - F1	CCACTCA	SRR7450040	47664
WH15-034	B. ×ottawensis - F1	CACCA	SRR7450023	3777170
WH15-035	B. ×ottawensis - F1	AATTAG	SRR7450024	3381012
WH15-036	B. ×ottawensis - F1	ATAGAT	SRR7449972	3622674
WH15-037	B. ×ottawensis - F1	GGAACGA	SRR7450025	1126232
WH15-038	B. ×ottawensis - F1	CCGAACA	SRR7450085	3294350
WH15-039	B. ×ottawensis - F1	ACAACT	SRR7450026	2237874
WH15-040	B. ×ottawensis - F1	GGAAGACAT	SRR7450082	2550346
WH15-041	B. ×ottawensis - F1	ACTGCT	SRR7450020	5120752
WH15-042	B. ×ottawensis - F1	CGTGGACAGT	SRR7450021	3213812
WH15-043	B. ×ottawensis - F1	GGCTTA	SRR7450087	2997460
WH15-044	B. ×ottawensis - F1	TGGCACAGA	SRR7449998	1226120
WH15-045	B. ×ottawensis - F1	TGCTT	SRR7449997	3105110
WH15-046	B. ×ottawensis - F1	GCAAGCCAT	SRR7449996	2400666
WH15-047	B. ×ottawensis - F1	AACGCACATT	SRR7450086	3262280
WH15-048	B. ×ottawensis - F1	CGCACCAATT	SRR7449995	1832180
WH15-049	B. ×ottawensis - F1	GAGCGACAT	SRR7450081	3129446
WH15-050	B. ×ottawensis - F1	AACTGG	SRR7450002	1214340
WH15-051	B. ×ottawensis - F1	ATGAGCAA	SRR7450001	1170156
WH15-052	B. ×ottawensis - F1	CCTTGCCATT	SRR7450080	2755322
WH15-053	B. ×ottawensis - F1	CTTGA	SRR7450000	5082016
WH15-054	B. ×ottawensis - F1	GCGTCCT	SRR7449999	2500852
WH15-055	B. ×ottawensis - F1	GGTATA	SRR7450123	2826948
WH15-056	B. ×ottawensis - F1	TCTTGG	SRR7450124	2880728
WH15-057	B. ×ottawensis - F1	TCACGGAAG	SRR7450034	504342
WH15-058	B. ×ottawensis - F1	GGTGT	SRR7450125	3871918
WH15-059	B. ×ottawensis - F1	GGATA	SRR7450126	3668444
WH15-060	B. ×ottawensis - F1	CTAAGCA	SRR7450127	610598
WH15-061	B. ×ottawensis - F1	ATTAT	SRR7450128	776324
WH15-062	B. ×ottawensis - F1	GCGCTCA	SRR7450129	1176104
WH15-063	B. ×ottawensis - F1	CTCTA	SRR7450141	230072
WH15-064	B. ×ottawensis - F1	ACTGCGAT	SRR7450130	1322092
WH15-065	B. ×ottawensis - F1	CTCTCGCAT	SRR7450004	4724580
WH15-066	B. ×ottawensis - F1	CAGAGGT	SRR7450003	2593728
WH15-067	B. ×ottawensis - F1	TTCGTT	SRR7450131	1658562
WH15-068	B. ×ottawensis - F1	TATCA	SRR7450035	322004
WH15-069	B. ×ottawensis - F1	GCGTACAAT	SRR7449979	2488068
WH15-070	B. ×ottawensis - F1	ATATAA	SRR7450132	959976
WH15-071	B. ×ottawensis - F1	ACGCGCG	SRR7449980	9830004
WH15-072	B. ×ottawensis - F1	TGGCAACAGA	SRR7450153	968652
WH15-073	B. ×ottawensis - F1	GTCGCCT	SRR7449977	5544474
WH15-074	B. ×ottawensis - F1	CTCGTCG	SRR7450152	374958
WH15-075	B. ×ottawensis - F1	AATAACCAA	SRR7449978	2536380
WH15-076	B. ×ottawensis - F1	TAGCCAA	SRR7449981	611760
WH15-077	B. ×ottawensis - F1	AATGAACGA	SRR7449975	7813208
WH15-078	B. ×ottawensis - F1	CGTCGCCACT	SRR7449976	3174022
WH15-079	B. ×ottawensis - F1	CGTTCA	SRR7450115	2839052
WH15-080	B. ×ottawensis - F1	GAAGCA	SRR7449973	8406004
WH15-081	B. ×ottawensis - F1	AACGTGCCT	SRR7449974	3493722
WH15-082	B. ×ottawensis - F1	ATATCGCCA	SRR7449994	244814
WH15-083	B. ×ottawensis - F1	GCCTACCT	SRR7450151	2769448
WH15-084	B. ×ottawensis - F1	CACCA	SRR7450150	1594186
WH15-085	B. ×ottawensis - F1	GGTGCACATT	SRR7450051	229258
WH15-086	B. ×ottawensis - F1	CCTCG	SRR7449982	4394588
WH15-087	B. ×ottawensis - F1	CTCAT	SRR7449983	3045094
WH15-088	B. ×ottawensis - F1	ACGGTACT	SRR7450138	3509716
WH15-089	B. ×ottawensis - F1	GCGCCG	SRR7450137	2323742
WH15-090	B. ×ottawensis - F1	AATTAG	SRR7450149	1621560
WH15-091	B. ×ottawensis - F1	GGAACGA	SRR7450148	2313742
WH15-092	B. ×ottawensis - F1	ACAACT	SRR7450147	3225278
WH15-093	B. ×ottawensis - F1	ACTGCT	SRR7450146	3453890
WH15-094	B. ×ottawensis - F1	CGTGGACAGT	SRR7450145	2483696
WH15-096	B. ×ottawensis - F1	TGGCACAGA	SRR7450144	2819988
WH15-098	B. ×ottawensis - F1	GCAAGCCAT	SRR7449988	3158644
WH15-099	B. ×ottawensis - F1	TCCGAG	SRR7450140	1672242
WH15-100	B. ×ottawensis - F1	CGCACCAATT	SRR7449989	1974742
WH15-101	B. ×ottawensis - F1	TAGATGA	SRR7450139	4757720
WH15-102	B. ×ottawensis - F1	TGGCCAG	SRR7450134	5428268
WH15-103	B. ×ottawensis - F1	TAGATGA	SRR7450106	571520
WH15-104	B. ×ottawensis - F1	GCACGAT	SRR7450133	3309024
WH15-105	B. ×ottawensis - F1	TTGCTG	SRR7450136	2870162
WH15-106	B. ×ottawensis - F1	CGCAACCAGT	SRR7450135	1005144
WH15-107	B. ×ottawensis - F1	TCACTG	SRR7450143	1606654
WH15-108	B. ×ottawensis - F1	ACAGT	SRR7450142	1889622
WH15-109	B. ×ottawensis - F1	GGAGTCAAG	SRR7450113	4858370
WH15-110	B. ×ottawensis - F1	TGAAT	SRR7450116	6207404
WH15-111	B. ×ottawensis - F1	AACTGG	SRR7449986	2913062
WH15-112	B. ×ottawensis - F1	CATAT	SRR7450122	2286546
WH15-113	B. ×ottawensis - F1	GTGACACAT	SRR7450117	7132616
WH15-114	B. ×ottawensis - F1	TATGT	SRR7450118	3406668
WH15-115	B. ×ottawensis - F1	CAGTGCCATT	SRR7450119	4697626
WH15-116	B. ×ottawensis - F1	ACAACCAACT	SRR7450120	5118394
WH15-117	B. ×ottawensis - F1	TGCAGA	SRR7450121	5167950
WH15-118	B. ×ottawensis - F1	CATCTGCCG	SRR7450111	5493618
WH15-119	B. ×ottawensis - F1	ATGAGCAA	SRR7449987	3065592
WH15-120	B. ×ottawensis - F1	GGACAG	SRR7450112	2840562
WH15-121	B. ×ottawensis - F1	CTTGA	SRR7449992	3991212
WH15-122	B. ×ottawensis - F1	ATCTGT	SRR7450097	3243778
WH15-123	B. ×ottawensis - F1	GCGTCCT	SRR7449993	2628172
WH15-125	B. ×ottawensis - F1	AAGACGCT	SRR7450096	2966272
WH15-126	B. ×ottawensis - F1	ACCAGGA	SRR7449990	2941652
WH15-127	B. ×ottawensis - F1	CCACTCA	SRR7449991	2080476
WH15-128	B. ×ottawensis - F1	TCACGGAAG	SRR7449984	3454326
WH15-129	B. ×ottawensis - F1	TATCA	SRR7449985	1826916
WH15-130	B. ×ottawensis - F1	TAGCCAA	SRR7450010	3460470
WH15-131	B. ×ottawensis - F1	ATATCGCCA	SRR7450009	2477832
WH15-132	B. ×ottawensis - F1	CTCTA	SRR7450022	1337624
WH15-133	B. ×ottawensis - F1	GAATGCAATA	SRR7450095	4046612
WH15-135	B. ×ottawensis - F1	GGTGCACATT	SRR7450019	2468640
WH15-136	B. ×ottawensis - F1	CTCTCGCAT	SRR7450014	2477022
WH15-137	B. ×ottawensis - F1	CAGAGGT	SRR7450013	4132720
WH15-138	B. ×ottawensis - F1	GCGTACAAT	SRR7450016	3029696
WH15-140	B. ×ottawensis - F1	ATCCG	SRR7450094	5166780
WH15-141	B. ×ottawensis - F1	CTTAG	SRR7450093	5671298
WH15-142	B. ×ottawensis - F1	TTATTACAT	SRR7450092	2341538
WH15-143	B. ×ottawensis - F1	ACGCGCG	SRR7450015	1598226
WH15-144	B. ×ottawensis - F1	GCCAACAAGA	SRR7450091	5124162
WH15-147	B. ×ottawensis - F1	CAACCACACA	SRR7450090	3537756
WH15-148	B. ×ottawensis - F1	GCTCCGA	SRR7450089	2533302
WH15-149	B. ×ottawensis - F1	GTCGCCT	SRR7450006	2366658
WH15-150	B. ×ottawensis - F1	AATAACCAA	SRR7450005	1954346
WH15-151	B. ×ottawensis - F1	AATGAACGA	SRR7450045	2467150
WH15-152	B. ×ottawensis - F1	CGTCGCCACT	SRR7450046	2709674
WH15-153	B. ×ottawensis - F1	ATGGCAA	SRR7450047	2960330
WH15-155	B. ×ottawensis - F1	GAAGCA	SRR7450048	3374758
WH15-156	B. ×ottawensis - F1	AACGTGCCT	SRR7450041	2127672
WH15-157	B. ×ottawensis - F1	CCTCG	SRR7450042	1060136
WH15-158	B. ×ottawensis - F1	CTCAT	SRR7450043	3079852
WH15-159	B. ×ottawensis - F1	ACGGTACT	SRR7450044	2593134
WH15-160	B. ×ottawensis - F1	GCGCCG	SRR7450038	1787808
WH15-161	B. ×ottawensis - F1	CAAGT	SRR7450039	3486468
WH15-162	B. ×ottawensis - F1	TCCGAG	SRR7450065	2139246
WH15-163	B. ×ottawensis - F1	TAGATGA	SRR7450064	3736462
WH15-164	B. ×ottawensis - F1	TGGCCAG	SRR7450063	3155444
WH15-165	B. ×ottawensis - F1	GCACGAT	SRR7450062	3940062
WH15-166	B. ×ottawensis - F1	TTGCTG	SRR7450069	3836980
WH15-167	B. ×ottawensis - F1	CGCAACCAGT	SRR7450068	2423538
WH15-168	B. ×ottawensis - F1	TCACTG	SRR7450067	2856424
WH15-169	B. ×ottawensis - F1	ACAGT	SRR7450066	2303656
WH15-170	B. ×ottawensis - F1	GGAGTCAAG	SRR7450061	3335196
WH15-171	B. ×ottawensis - F1	TGAAT	SRR7450060	3356992
WH15-172	B. ×ottawensis - F1	CATAT	SRR7450078	4391264
WH15-173	B. ×ottawensis - F1	GTGACACAT	SRR7450079	4404624
WH15-174	B. ×ottawensis - F1	TATGT	SRR7450076	3884856
WH15-175	B. ×ottawensis - F1	CAGTGCCATT	SRR7450077	3621816
WH15-176	B. ×ottawensis - F1	ACAACCAACT	SRR7450074	3059892
WH15-177	B. ×ottawensis - F1	TGCAGA	SRR7450075	3906346
WH15-178	B. ×ottawensis - F1	CATCTGCCG	SRR7450072	2538896
WH15-179	B. ×ottawensis - F1	GGACAG	SRR7450073	3243944
WH15-180	B. ×ottawensis - F1	ATCTGT	SRR7450083	2384508
WH15-181	B. ×ottawensis - F1	AAGACGCT	SRR7450084	2246822
WH15-182	B. ×ottawensis - F1	GAATGCAATA	SRR7450103	3182898
WH15-183	B. ×ottawensis - F1	TAGCAG	SRR7450102	3073906
WH15-184	B. ×ottawensis - F1	ATCCG	SRR7450105	2084460
WH15-185	B. ×ottawensis - F1	CTTAG	SRR7450104	3944864
WH15-186	B. ×ottawensis - F1	TTATTACAT	SRR7450099	2138918
WH15-187	B. ×ottawensis - F1	GCCAACAAGA	SRR7450098	3007726
WH15-188	B. ×ottawensis - F1	TGCCGCAT	SRR7450101	2444658
WH15-189	B. ×ottawensis - F1	CGTGTCA	SRR7450100	2372566
WH15-190	B. ×ottawensis - F1	CAACCACACA	SRR7450109	2313580
WH15-192	B. ×ottawensis - F1	GCTCCGA	SRR7450108	1154644
WH15-193	B. ×ottawensis - F1	TCAGAGAT	SRR7450114	3018696
