# Supplementary material for: Mapping non-host resistance to the stem rust pathogen in an interspecific barberry hybrid
Source: BMC Plant Biol. 2019 Jul 16;19:319. doi: 10.1186/s12870-019-1893-9 (PMC6636152; doi:10.1186/s12870-019-1893-9)
Supplement: Supplementary file 3 — Linkage map of B. thunbergii accession ‘BtUCONN1’ and associated information. (XLSX 412 kb) [file 12870_2019_1893_MOESM3_ESM.xlsx]

## Sheet: Additional file 3
															--> For progeny, the indicated allele is the one inherited from B. thunbergii parent 'BtUCONN1'
Linkage Group	Bin name	Markers within bin	Pos (cM)	Marker Class	GBS Cluster ID	Physical chromosome	Reference contig	Start position in Kobold Assembly	End Position in Kobold Assembly	Allele	Allele type	BtUCONN1 alleles		Wagon Hill allele, if present	WH15-001	WH15-002	WH15-003	WH15-004	WH15-005	WH15-006	WH15-007	WH15-008	WH15-009	WH15-010	WH15-011	WH15-012	WH15-013	WH15-014	WH15-015	WH15-016	WH15-018	WH15-019	WH15-020	WH15-021	WH15-023	WH15-025	WH15-026	WH15-027	WH15-030	WH15-031	WH15-032	WH15-033	WH15-034	WH15-035	WH15-036	WH15-038	WH15-039	WH15-040	WH15-041
												1		4	4	2	2	1	2	4	2	2	4	4	2	1	4	1	3	2	4	4	4	4	4	4	4	3	2	2	1	4	4	4	4	3	1	4	4
1	M601	M601	0	ab × aa	Cluster374	1	000579F	100362692	101050593	A/G	SNP	L	R	L	R	R	L	L	L	L	R	L	L	R	R	L	L	L	L	-	L	L	L	R	R	-	L	-	R	R	R	R	R	R	L	R	-	L	R
1	M1103	M1103,M1105	8.18032	ab × aa	Cluster61659	1	001260F	99293579	99628567	G/A	SNP	L	R	L	R	L	L	L	L	L	R	L	R	R	L	L	R	L	L	R	L	L	L	R	R	L	L	R	R	R	R	R	R	R	L	R	L	R	R
1	M751	M751	9.4867	ab × aa	Cluster9693	1	000753F	98669825	99271647	T/C	SNP	L	R	R	R	L	-	L	L	L	R	L	R	R	L	L	R	L	L	-	L	L	L	R	R	-	L	R	R	R	R	R	R	R	L	R	L	R	R
1	M753	M753,M750	10.7935	ab × aa	Cluster78828	1	000753F	98669825	99271647	A/C	SNP	L	R	L	R	L	L	L	L	L	R	L	R	R	L	L	-	L	L	-	L	L	L	R	R	R	L	R	R	R	R	R	R	R	L	R	L	R	R
1	M755	M755	12.5371	ab × aa	Cluster79379	1	000753F	98669825	99271647	G/A	SNP	L	R	L	R	L	L	L	L	L	R	L	R	R	L	L	R	L	L	L	L	L	L	R	R	R	L	R	R	R	R	R	R	R	L	R	L	R	R
1	M1255	M1255,M1251	13.7796	ab × aa	Cluster35722	1	001575F	98407169	98669724	C/+2CT	Indel	L	R	L	R	L	L	L	L	L	R	L	R	R	L	L	R	L	L	L	L	L	L	R	R	R	L	R	R	R	L	R	R	R	L	R	L	R	R
1	M1536	M1536,M1191	15.6438	cd × --	Cluster46726	Not on Chr1	--	--	--	G/T	SNP	L	R	--	R	L	L	L	L	L	R	L	R	R	L	L	R	L	L	L	L	L	L	R	R	R	L	R	R	R	L	R	R	R	L	R	L	R	R
1	M1305	M1305,M1308	18.7534	ab × aa	Cluster44586	1	001741F	97275572	97502352	T/G	SNP	L	R	R	R	L	L	L	L	L	R	L	R	R	L	L	R	L	L	L	L	L	R	R	R	R	L	R	R	R	L	R	R	R	L	R	L	R	R
1	M1626	M1626	21.4618	cd × --	Cluster62575	1	000589F	96598692	97275471	T/A	SNP	L	R	--	R	L	L	L	L	L	R	L	R	R	-	L	R	L	L	-	L	L	R	R	R	R	L	-	R	R	L	R	R	R	L	R	-	R	L
1	M1188	M1188	24.5649	ab × aa	Cluster79520	1	001431F	96356080	96598591	G/T	SNP	L	R	L	R	L	L	L	L	R	R	L	R	R	L	L	-	-	L	-	L	L	R	L	R	R	L	-	R	L	L	R	R	R	L	R	-	R	L
1	M347	M347,M345,M346	26.883	ab × aa	Cluster18600	1	000302F	94729143	95666737	A/G	SNP	L	R	R	R	L	R	L	L	R	R	L	R	R	L	L	R	L	L	L	L	L	R	L	R	R	L	L	R	L	L	R	R	R	L	R	L	R	L
1	M1586	M1586,M1585	28.7472	cd × --	Cluster35941	1	000302F	94729143	95666737	A/G	SNP	L	R	--	R	L	R	L	L	R	R	L	R	R	L	L	R	L	L	L	L	L	R	L	R	R	L	L	R	L	L	R	R	R	L	R	L	R	L
1	M547	M547	31.2341	ab × aa	Cluster27345	1	000716F	92898577	93497959	T/A	SNP	L	R	R	R	L	R	L	L	R	R	L	R	R	L	L	R	L	R	L	L	L	R	L	R	R	L	L	R	L	L	R	R	R	L	R	L	R	L
1	M1607	M1607,M449	33.7223	cd × --	Cluster18267	1	000414F	91772022	92628681	A/G	SNP	L	R	--	R	L	R	L	R	R	R	L	R	R	L	L	-	L	R	-	L	L	R	L	R	R	L	L	R	L	L	R	R	R	L	R	L	R	L
1	M453	M453	34.3447	ab × aa	Cluster18545	1	000414F	91772022	92628681	G/A	SNP	L	R	R	R	L	R	R	R	R	R	L	R	R	L	L	R	L	R	L	L	L	R	L	R	R	L	L	R	L	L	R	R	R	L	R	L	R	L
1	M454	M454	36.2094	ab × aa	Cluster9327	1	000414F	91772022	92628681	G/C	SNP	L	R	R	R	L	R	R	R	R	R	L	R	R	L	L	R	L	R	L	L	L	R	L	R	R	L	L	R	L	L	R	R	R	L	R	L	R	L
1	M1527	M1527,M1528	41.1948	cd × --	Cluster9631	1	000073F	89677905	91694853	T/A	SNP	L	R	--	R	L	R	R	R	R	R	L	R	R	L	L	R	L	R	L	L	L	R	L	R	R	L	L	R	L	L	R	R	R	L	R	L	R	L
1	M1202	M1202,M1263,M90	44.3044	ab × aa	Cluster9488	1	001457F	89125570	89416772	T/A	SNP	L	R	R	R	L	R	R	R	R	R	L	R	L	L	L	R	L	R	L	L	L	R	L	R	R	L	L	R	L	L	R	R	R	L	R	L	R	L
1	M1311	M1311,M472	47.8634	ab × aa	Cluster70389	1	001746F	86655842	86881259	G/A	SNP	L	R	R	R	L	R	R	R	R	R	L	R	L	L	L	R	L	R	L	L	R	R	L	L	R	L	L	R	L	L	R	R	R	L	R	L	R	L
1	M715	M715	49.2819	ab × aa	Cluster9611	1	000708F	85675193	86272596	G/A	SNP	L	R	L	R	L	R	R	R	R	R	L	R	L	L	L	R	L	R	L	L	R	R	L	L	R	L	L	R	L	L	R	R	R	L	R	L	R	L
1	M198	M198,M167	53.6415	ab × aa	Cluster18004	Not on Chr1	--	--	--	A/T	SNP	L	R	R	R	L	R	R	R	R	R	L	R	L	L	L	R	L	R	L	L	R	R	L	L	R	R	L	R	L	L	R	R	R	L	R	L	R	L
1	M1551	M1551,M1341 [M102]	54.2627	cd × --	Cluster9365	1	000125F	75404689	77019023	T/G	SNP	L	R	--	R	L	R	R	R	R	R	L	R	L	L	L	R	L	R	L	L	R	R	L	L	R	R	L	R	L	L	R	R	R	L	R	L	R	L
1	M445	M445,M1326,M1423,M1687,M574,M1610,M577,M1533,M13{M102]	54.8838	ab × aa	Cluster26589	1	000408F	68386148	69246476	G/A	SNP	L	R	R	R	L	R	R	R	R	R	L	R	L	L	L	R	L	R	L	L	R	R	L	L	R	R	L	R	L	L	R	R	R	L	R	L	R	L
1	M1087	M1087,M835	55.5051	ab × aa	Cluster754	1	001233F	41809290	42149560	G/A	SNP	L	R	R	R	L	R	R	R	R	R	L	R	L	L	L	R	L	R	-	L	R	R	L	L	R	R	L	R	L	L	R	R	R	L	R	L	R	L
1	M1530	M1530	56.1269	cd × --	Cluster62028	Not on Chr1	--	--	--	C/T	SNP	L	R	--	R	L	R	R	R	R	R	L	R	L	L	L	R	L	R	-	L	R	R	L	L	-	R	-	R	L	L	R	R	R	L	R	-	R	L
1	M689	M689,M72	56.7488	ab × aa	Cluster35445	1	000662F	27626024	28262659	G/A	SNP	L	R	R	R	L	R	R	R	R	R	L	R	L	L	L	R	L	R	L	L	R	R	L	L	R	R	L	R	L	L	R	R	L	L	R	L	R	L
1	M73	M73	57.3701	ab × aa	Cluster26748	1	000055F	23050399	25141289	G/A	SNP	L	R	L	R	L	R	R	R	R	R	L	R	L	L	L	R	L	R	L	L	R	R	L	L	R	R	L	R	L	L	R	R	L	L	R	L	R	L
1	M1611	M1611,M1722,M582	57.9915	cd × --	Cluster53652	1	000454F	20658543	21417053	G/T	SNP	L	R	--	R	L	R	R	R	R	R	L	R	R	L	L	R	L	R	L	L	R	R	L	L	R	R	L	R	L	L	R	R	L	L	R	L	R	L
1	M317	M317,M878	59.6501	ab × aa	Cluster27638	1	000273F	16736713	17807675	T/A	SNP	L	R	L	R	L	R	R	R	R	R	L	R	R	L	L	R	L	R	L	L	R	R	L	L	R	-	L	R	L	L	R	R	L	L	R	L	R	L
1	M796	M796	60.4773	ab × aa	Cluster18560	1	000839F	15502193	15995061	A/T	SNP	L	R	R	R	L	R	R	R	R	R	L	R	R	L	L	R	L	R	L	L	R	R	L	L	R	R	L	R	L	L	R	R	L	L	R	L	R	L
1	M364	M364	63.0754	ab × aa	Cluster916	1	000312F	12718318	13727954	C/T	SNP	L	R	L	R	L	-	R	R	R	R	L	R	R	L	L	-	L	R	-	L	R	R	L	L	-	-	L	R	L	L	R	R	L	L	R	L	R	L
1	M363	M363	64.9717	ab × aa	Cluster45383	1	000312F	12718318	13727954	C/A	SNP	L	R	L	R	L	R	-	R	R	R	L	R	R	L	L	-	L	R	R	L	R	R	L	L	R	-	L	R	L	R	R	R	L	L	R	L	R	L
1	M637	M637	74.3334	ab × aa	Cluster27453	1	000614F	9443275	10181408	T/C	SNP	L	R	L	R	L	R	R	R	R	R	L	R	R	L	L	R	L	R	R	L	R	R	L	L	R	R	L	R	L	R	R	R	L	R	R	L	R	L
1	M639	M639,M641,M640	76.2006	ab × aa	Cluster44956	1	000614F	9443275	10181408	T/A	SNP	L	R	R	R	L	R	R	R	R	R	L	R	R	L	L	R	L	R	R	L	R	R	L	L	R	R	L	R	R	R	R	R	L	R	R	L	R	L
1	M686	M686,M1641,M687	79.3102	ab × aa	Cluster61364	1	000657F	8712612	9324409	C/T	SNP	L	R	R	R	L	R	R	R	R	R	L	R	R	L	L	R	L	R	R	L	R	R	L	L	R	R	L	R	R	R	R	R	R	R	R	L	R	L
1	M1273	M1273	80.5531	ab × aa	Cluster79586	1	001645F	8193450	8441618	G/T	SNP	L	R	R	R	L	R	R	R	R	R	L	R	R	L	L	R	L	R	R	L	R	R	L	L	R	-	L	R	R	R	R	R	R	R	R	L	R	L
1	M233	M233	82.4178	ab × aa	Cluster78682	1	000222F	6783048	7974091	C/T	SNP	L	R	R	R	L	R	R	R	R	R	L	R	R	R	L	R	L	R	R	L	R	R	L	L	R	R	L	R	R	R	R	R	R	R	R	L	R	L
1	M231	M231	83.665	ab × aa	Cluster36291	1	000222F	6783048	7974091	C/A	SNP	L	R	R	R	L	-	R	R	R	R	L	R	R	R	L	R	L	R	-	L	R	R	L	L	R	R	L	R	R	R	R	R	R	R	R	L	R	L
1	M1218	M1218	87.4084	ab × aa	Cluster18616	Not on Chr1	--	--	--	G/A	SNP	L	R	R	R	L	R	R	R	R	R	L	R	R	R	R	R	R	R	R	L	R	R	L	L	L	R	L	R	R	R	R	R	R	R	R	L	R	L
1	M1055	M1055	95.5664	ab × aa	Cluster44888	1	001205F	4817515	5175158	G/-1A	Indel	L	R	L	R	L	R	R	R	R	R	L	R	R	R	R	R	R	R	R	L	L	R	L	L	L	R	L	R	R	R	R	R	R	R	R	L	R	L
1	M1012	M1012	98.0571	ab × aa	Cluster78736	1	001168F	4451072	4817414	T/C	SNP	L	R	L	R	L	R	R	R	R	R	L	R	R	R	R	R	R	R	R	L	L	R	L	L	L	R	L	R	R	R	R	R	R	R	R	L	R	L
2	M703	M703	0	ab × aa	Cluster9467	2	000675F	99925385	100526309	C/T	SNP	L	R	L	L	R	L	R	L	R	L	R	L	R	L	R	L	L	L	L	R	L	L	L	R	L	R	L	L	L	R	R	L	R	L	R	L	R	R
2	M701	M701	1.31031	ab × aa	Cluster1069	2	000675F	99925385	100526309	A/C	SNP	L	R	L	-	R	L	R	L	R	L	R	L	R	L	R	-	L	L	L	R	L	L	L	R	L	-	-	L	L	R	R	L	R	L	R	L	R	R
2	M1451	M1451,M702	6.40023	ab × aa	Cluster53615	2	000675F	99925385	100526309	T/-1G	Indel	L	R	L	R	R	L	R	L	R	L	R	L	R	L	R	L	L	L	R	R	L	L	L	R	R	R	L	L	L	R	R	L	R	L	R	L	R	R
2	M697	M697,M695	6.40033	ab × aa	Cluster1137	2	000675F	99925385	100526309	C/T	SNP	L	R	L	R	R	L	R	L	R	L	R	L	R	L	R	L	L	L	R	R	L	L	L	-	R	-	L	L	L	R	-	L	R	L	R	L	R	R
2	M707	M707	7.02388	ab × aa	Cluster18704	2	000695F	99103409	99710127	C/T	SNP	L	R	R	-	R	-	R	L	R	L	R	L	R	L	R	-	L	L	-	R	L	L	L	R	R	R	-	L	L	R	R	L	R	L	R	-	R	R
2	M1259	M1259	8.94288	ab × aa	Cluster53503	2	001580F	98712298	98974791	G/A	SNP	L	R	L	R	R	L	R	L	R	L	R	L	R	L	R	L	L	L	R	R	L	L	L	R	R	R	L	L	L	R	R	L	R	L	R	L	R	R
2	M1693	M1693,M1692	28.4653	cd × --	Cluster62074	2	001329F	93884841	94209259	C/T	SNP	L	R	--	R	R	L	R	R	R	L	R	L	R	L	R	L	L	R	L	L	L	R	L	L	R	R	L	L	L	L	R	L	R	L	R	L	R	L
2	M1142	M1142*	29.0865	ab × aa	Cluster79313	2	001328F	94209360	94533508	A/G	SNP	L	R	R	R	R	L	R	R	R	L	R	L	R	L	R	-	L	R	L	L	L	R	L	L	-	R	L	L	L	L	R	L	R	L	R	L	R	L
2	M1141	M1141	29.7077	ab × aa	Cluster26709	2	001328F	94209360	94533508	C/T	SNP	L	R	R	R	R	L	R	R	R	L	R	L	R	L	R	L	L	R	L	L	L	R	L	L	R	R	L	L	L	L	R	L	R	L	R	L	R	L
2	M634	M634,M1629	31.572	ab × aa	Cluster70242	2	000613F	94533609	95177144	G/A	SNP	L	R	R	R	R	L	R	R	R	L	R	L	R	L	R	L	L	R	L	L	L	R	L	L	R	R	L	L	L	L	R	L	L	L	R	L	R	L
2	M1206	M1206,M1442,M1207,M1441,M1598	39.7178	ab × aa	Cluster35800	2	001459F	92616857	92908819	G/C	SNP	L	R	L	R	R	L	R	R	R	L	R	L	R	L	R	L	L	R	L	L	L	R	L	L	L	R	L	L	R	L	R	L	L	L	R	R	R	L
2	M19	M19	44.9581	ab × aa	Cluster61921	2	000011F	88088176	91412105	C/T	SNP	L	R	L	R	R	L	R	R	R	L	R	L	R	L	L	-	L	-	L	L	L	R	L	L	-	-	-	L	R	L	R	R	L	L	R	R	R	L
2	M1501	M1501	46.3609	cd × --	Cluster28062	2	000011F	88088176	91412105	G/C	SNP	L	R	--	R	R	L	R	R	R	L	R	L	-	L	L	R	-	R	L	L	L	R	L	L	L	-	-	L	R	L	R	R	L	L	R	-	R	L
2	M23	M23	47.2207	ab × aa	Cluster70125	2	000011F	88088176	91412105	T/G	SNP	L	R	L	R	R	L	R	R	R	L	R	L	R	L	L	R	L	R	L	L	L	R	L	L	L	R	L	L	R	L	R	R	L	L	R	R	R	L
2	M1688	M1688	49.0852	cd × --	Cluster36534	2	001252F	87734896	88088075	G/C	SNP	L	R	--	R	R	L	L	R	R	L	R	L	R	L	L	R	L	R	L	L	L	R	L	L	L	-	L	L	R	L	R	R	L	L	R	R	R	L
2	M975	M975,M1674,M1096	49.7066	ab × aa	Cluster27728	2	001095F	87340760	87734795	A/+3ACC	Indel	L	R	L	R	R	L	L	R	R	L	R	L	R	L	L	R	L	R	L	L	L	R	L	L	L	R	L	L	R	L	R	R	L	L	R	R	R	L
2	M31	M31,M29,M32	50.3277	ab × aa	Cluster44214	2	000014F	84504994	87340659	T/A	SNP	L	R	R	R	R	L	L	R	R	L	R	L	R	L	L	R	L	R	L	L	L	R	L	L	L	R	L	L	R	L	R	R	L	L	R	R	R	L
2	M33	M33	53.4378	ab × aa	Cluster70375	2	000014F	84504994	87340659	G/A	SNP	L	R	L	R	R	L	L	R	R	L	R	L	R	L	L	-	L	R	L	L	L	R	L	L	L	R	L	L	R	L	R	R	L	R	R	R	R	L
2	M3	M3,M1	55.9249	ab × aa	Cluster53262	2	000000F	75906895	84504893	A/G	SNP	L	R	R	R	R	L	L	R	R	L	R	L	R	L	L	R	L	R	L	L	L	R	L	L	L	R	L	L	R	L	R	R	L	R	R	R	R	L
2	M5	M5	57.1675	ab × aa	Cluster79032	2	000000F	75906895	84504893	T/A	SNP	L	R	L	R	R	L	L	R	R	L	R	L	R	L	L	R	L	R	L	L	L	R	L	L	L	R	L	L	R	L	R	R	L	R	R	R	R	L
2	M7	M7	58.8277	ab × aa	Cluster53423	2	000000F	75906895	84504893	C/T	SNP	L	R	R	R	R	-	L	R	R	L	R	L	R	L	L	R	L	R	L	L	L	R	L	-	L	-	-	L	-	L	R	R	-	R	R	-	R	L
2	M10	M10,M8	59.6565	ab × aa	Cluster70745	2	000000F	75906895	84504893	T/C	SNP	L	R	R	R	R	L	L	R	R	L	R	L	R	L	L	R	L	R	L	L	L	R	L	L	L	R	L	L	R	L	R	R	L	R	R	R	R	L
2	M11	M11,M1498,M63,M12,M28,M1517,M1436,M68,M26,M1677	60.2776	ab × aa	Cluster78912	2	000000F	75906895	84504893	G/A	SNP	L	R	L	R	R	L	L	R	R	L	R	L	R	L	L	R	L	R	L	L	L	R	L	L	L	R	L	L	R	L	R	R	L	R	R	R	R	L
2	M886	M886,M1560,M706,M525,M1508,M526,M283,M402	60.8988	ab × aa	Cluster70499	2	000961F	52970478	53401905	C/T	SNP	L	R	L	R	R	L	L	R	R	L	R	L	R	L	L	R	L	R	L	L	L	R	L	L	L	R	L	L	R	L	R	R	L	R	R	R	R	L
2	M920	M920	62.1413	ab × aa	Cluster35738	2	001016F	37439844	37874910	G/A	SNP	L	R	L	R	R	L	L	R	R	L	R	L	R	L	L	R	L	R	L	L	L	R	L	L	L	R	L	L	R	L	R	R	L	R	R	R	R	L
2	M1557	M1557,M422,M1295	62.7624	cd × --	Cluster9570	2	000178F	34480241	35863568	A/C	SNP	L	R	--	R	R	L	L	R	R	L	R	L	R	L	L	R	L	R	L	L	L	R	L	L	L	R	L	L	R	L	R	R	L	R	R	R	R	L
2	M593	M593	63.3847	ab × aa	Cluster36447	2	000573F	32704937	33389171	C/T	SNP	L	R	L	R	R	L	L	R	R	L	R	L	R	L	L	-	L	R	L	L	L	R	L	L	L	-	L	L	-	L	R	-	L	R	R	R	R	L
2	M54	M54,M27	64.6283	ab × aa	Cluster70071	2	000043F	30362314	32704836	G/A	SNP	L	R	R	R	R	L	L	R	R	L	R	L	R	L	L	R	L	R	L	L	L	R	L	L	L	R	L	L	R	L	R	R	L	R	R	R	R	L
2	M25	M25	65.8713	ab × aa	Cluster9534	2	000012F	27221543	30362213	C/T	SNP	L	R	R	R	R	-	L	R	R	L	R	L	R	L	L	-	L	R	-	L	L	R	L	L	L	R	-	L	R	L	R	R	L	R	R	R	R	L
2	M1181	M1181,M24,M1182	66.493	ab × aa	Cluster44292	2	001420F	26750417	27051917	C/T	SNP	L	R	L	R	R	L	L	R	R	L	R	L	R	L	L	R	L	R	L	L	L	R	L	L	L	R	L	L	R	L	R	R	L	R	R	R	R	L
2	M329	M329,M331,M330,M1583	67.1142	ab × aa	Cluster78692	2	000288F	24622455	25705750	C/T	SNP	L	R	L	R	R	L	L	R	R	L	R	L	R	L	L	R	L	R	L	L	L	R	L	L	L	R	L	L	L	L	R	R	L	R	R	R	R	L
2	M1736	M1736,M1746,M792,M1257,M1728,M1445	68.3567	cd × --	Cluster36305	2	001892F	20663507	20859631	G/T	SNP	L	R	--	R	R	L	L	R	R	L	R	L	R	L	L	R	L	R	L	L	L	R	L	L	L	R	L	L	L	L	R	R	L	R	R	R	R	L
2	M1601	M1601	68.9778	cd × --	Cluster65619	2	000364F	17902114	18796307	A/G	SNP	L	R	--	R	R	L	L	R	R	L	R	L	R	L	L	R	L	R	L	L	L	R	L	L	L	R	L	L	L	L	R	R	L	R	R	R	R	L
2	M224	M224	70.2207	ab × aa	Cluster79086	2	000218F	15960254	17172918	G/A	SNP	L	R	L	R	R	L	L	R	R	L	R	L	R	L	L	-	L	R	L	L	L	R	L	L	L	R	L	L	L	L	R	R	L	R	R	R	R	L
2	M140	M140,M566	72.0854	ab × aa	Cluster17855	2	000552F	15272356	15960153	T/A	SNP	L	R	L	R	R	L	L	R	R	L	R	L	R	L	L	R	L	R	L	L	L	R	L	L	L	R	L	L	L	L	R	R	L	L	R	R	R	L
2	M1321	M1321	74.9322	ab × aa	Cluster574	2	001814F	15061173	15272255	C/T	SNP	L	R	L	R	R	L	R	R	R	R	R	L	R	L	L	R	L	R	L	L	L	R	L	L	L	R	L	L	L	L	R	R	L	L	R	R	R	L
2	M1073	M1073,M941,M1289,M1287	77.0651	ab × aa	Cluster70155	2	001220F	11294793	11634772	A/G	SNP	L	R	L	R	R	L	R	R	R	R	R	L	R	L	L	R	L	R	L	L	L	R	L	L	L	R	L	L	L	L	R	R	L	L	R	R	R	L
2	M1316	M1316	80.5589	ab × aa	Cluster36467	2	001772F	9778579	10003549	G/C	SNP	L	R	L	R	L	L	R	R	R	R	R	L	R	L	L	R	L	R	L	L	L	R	L	L	L	R	L	L	L	L	R	R	L	L	R	R	R	L
2	M1319	M1319,M1318,M1317	81.4253	ab × aa	Cluster18578	2	001772F	9778579	10003549	T/C	SNP	L	R	L	R	L	L	R	R	R	R	R	L	R	L	L	R	L	R	L	L	L	R	L	L	L	R	L	L	L	L	R	R	L	L	R	R	R	L
2	M1625	M1625	83.6659	cd × --	Cluster35898	2	000589F	96598692	97275471	G/A	SNP	L	R	--	R	L	L	R	R	R	R	R	L	R	L	L	-	L	L	L	L	L	R	L	L	L	R	L	L	L	L	R	R	L	L	R	R	R	L
2	M1327	M1327	85.1577	ab × aa	Cluster36565	2	001837F	7265805	7472324	T/G	SNP	L	R	R	R	L	L	R	R	R	R	R	L	R	L	L	-	L	L	L	L	L	R	L	L	L	R	L	L	L	L	R	R	L	L	R	R	R	L
2	M918	M918,M1034	85.7794	ab × aa	Cluster17911	2	001010F	7472425	7916728	G/A	SNP	L	R	L	R	L	L	R	R	R	R	R	L	R	L	L	-	L	L	L	L	L	R	L	L	L	R	L	L	L	L	R	R	L	L	R	R	R	L
2	M660	M660,M662	87.0224	ab × aa	Cluster70133	2	000626F	8149697	8794784	C/T	SNP	L	R	L	R	L	L	R	R	R	R	R	L	R	L	L	R	L	L	L	L	L	L	L	L	L	R	L	L	L	L	R	L	L	L	R	R	R	L
2	M663	M663	87.6437	ab × aa	Cluster44282	2	000626F	8149697	8794784	G/C	SNP	L	R	L	R	L	L	R	R	R	R	R	L	R	L	L	R	L	L	L	L	L	L	L	L	L	R	L	L	L	L	R	L	L	L	R	R	R	L
2	M630	M630,[M631]	90.6359	ab × aa	Cluster9752	2	000605F	5790685	6426785	T/A	SNP	L	R	L	R	L	L	R	R	-	R	R	L	R	L	L	-	R	L	-	L	L	L	L	L	-	R	-	L	L	L	R	L	L	L	R	-	R	L
2	M629	M629,[M631]	91.3838	ab × aa	Cluster44688	2	000605F	5790685	6426785	A/G	SNP	L	R	L	R	L	L	R	R	R	R	R	L	R	L	L	R	R	L	L	L	L	L	L	L	-	R	L	L	L	L	R	L	L	L	R	R	R	L
2	M948	M948,M946	92.0061	ab × aa	Cluster61376	2	001072F	5410890	5790584	C/T	SNP	L	R	L	R	L	L	R	R	R	R	R	L	R	L	L	R	R	L	L	L	L	L	L	L	L	R	L	L	L	L	R	L	L	L	R	R	R	L
2	M1238	M1238,M1708	95.1157	ab × aa	Cluster53831	2	001531F	5140988	5410789	T/C	SNP	L	R	R	R	L	L	R	R	R	R	R	L	R	L	L	R	R	L	L	L	L	L	L	L	L	R	L	L	L	L	R	L	L	L	R	R	R	R
2	M1234	M1234,M1236	96.3586	ab × aa	Cluster79304	2	001531F	5140988	5410789	G/T	SNP	L	R	L	R	L	L	R	R	R	R	R	L	R	L	L	R	R	L	L	L	L	L	L	L	L	R	L	L	L	L	R	L	L	L	R	R	R	R
2	M1313	M1313	98.8458	ab × aa	Cluster9805	2	001749F	4539509	4763588	C/A	SNP	L	R	R	R	L	L	R	R	R	R	R	L	R	L	L	R	R	L	L	L	L	L	L	L	L	R	L	L	L	L	R	L	L	L	R	R	R	R
2	M1224	M1224	100.736	ab × aa	Cluster27503	2	001503F	3699614	3974329	C/T	SNP	L	R	R	R	L	-	R	R	R	R	R	L	L	L	L	-	R	L	-	L	L	L	L	L	-	R	-	L	L	L	R	L	R	L	R	-	R	R
2	M100	M100	103.584	ab × aa	Cluster70186	2	001491F	3134156	3419323	C/T	SNP	L	R	R	R	L	L	R	R	R	R	R	L	L	L	L	R	R	L	-	L	L	L	L	L	-	R	-	L	L	L	L	L	R	L	R	R	R	R
2	M1325	M1325	106.965	ab × aa	Cluster52847	2	001572F	2344375	2609620	C/T	SNP	L	R	R	R	L	L	R	R	R	R	R	L	L	L	L	R	R	L	L	L	L	L	L	L	L	R	L	L	L	L	L	L	R	L	-	R	R	R
2	M1157	M1157	108.211	ab × aa	Cluster27331	2	001359F	1976848	2298489	T/C	SNP	L	R	L	R	L	L	R	R	R	R	R	L	L	L	L	-	R	L	L	L	L	L	L	L	-	R	L	L	L	L	L	L	R	L	R	-	R	R
2	M1375	M1375,M1374,M1373	110.079	ab × aa	Cluster61495	2	002151F	1811432	1976747	A/G	SNP	L	R	R	R	L	L	R	R	R	R	R	L	L	L	L	R	R	L	L	L	L	L	L	L	L	R	L	L	L	L	L	L	R	L	R	R	R	R
2	M1416	M1416	111.944	ab × aa	Cluster8992	2	002360F	1411073	1542141	G/A	SNP	L	R	L	R	L	L	R	R	R	R	R	L	L	L	L	R	R	L	L	L	L	L	L	R	-	R	L	L	L	L	L	L	R	L	R	R	R	R
2	M833	M833,M1433	112.565	ab × aa	Cluster70368	2	000906F	934664	1410972	G/C	SNP	L	R	R	R	L	L	R	R	R	R	R	L	L	L	L	R	R	L	L	L	L	L	L	R	L	R	L	L	L	L	L	L	R	L	R	R	R	R
2	M1651	M1651,M834	115.051	cd × --	Cluster27881	2	001122F	52247938	52624356	G/A	SNP	L	R	--	R	L	L	R	R	L	R	R	L	L	L	L	R	R	L	L	L	L	L	L	R	L	R	L	L	L	L	L	L	R	L	L	R	R	R
2	M807	M807,M810	116.916	ab × aa	Cluster70773	2	000906F	934664	1410972	G/T	SNP	L	R	R	R	L	L	R	R	L	R	R	L	L	L	L	R	R	L	L	L	L	L	L	R	L	R	L	L	L	L	L	L	R	L	L	R	R	R
2	M808	M808	122.129	ab × aa	Cluster78928	2	000867F	0	502082	T/A	SNP	L	R	L	R	L	L	R	R	L	R	R	L	L	L	-	R	R	L	L	L	L	L	L	R	L	R	L	L	L	L	L	L	R	L	L	R	R	R
3	M309	M309	0	ab × aa	Cluster62166	3	000267F	96590013	97711311	C/T	SNP	L	R	L	L	R	L	R	R	L	R	R	L	L	L	R	R	R	L	R	R	L	R	L	L	L	R	R	L	L	R	L	R	L	L	R	R	L	R
3	M1580	M1580,M1578	0.645198	cd × --	Cluster61971	3	000267F	96590013	97711311	G/A	SNP	L	R	--	L	R	L	R	R	L	R	R	L	L	L	R	R	R	L	R	R	L	R	L	L	L	R	R	L	L	R	L	R	L	L	R	R	L	R
3	M308	M308,M307	1.26715	ab × aa	Cluster36328	3	000267F	96590013	97711311	G/A	SNP	L	R	L	L	R	L	R	R	L	R	R	L	L	L	R	R	R	L	-	R	L	R	L	L	L	R	R	L	L	R	L	R	L	L	R	R	L	R
3	M305	M305	2.93036	ab × aa	Cluster1238	3	000267F	96590013	97711311	C/G	SNP	L	R	L	L	R	L	R	R	L	R	R	L	L	L	R	R	-	L	R	R	L	R	L	L	L	R	R	L	L	R	L	R	L	L	-	R	-	-
3	M1269	M1269	6.26404	ab × aa	Cluster78879	3	001632F	97979215	98227686	A/T	SNP	L	R	L	L	R	L	R	R	L	R	R	L	L	L	R	L	R	L	R	L	L	L	L	L	L	R	R	L	L	R	L	R	L	L	R	R	L	R
3	M1753	M1753	7.50689	cd × --	Cluster9665	3	003213F	99222193	99296025	T/C	SNP	L	R	--	L	R	L	R	R	L	R	R	L	L	L	R	L	R	L	R	L	L	L	L	L	L	R	R	L	L	R	L	R	L	L	R	-	L	R
3	M1744	M1744	8.12927	cd × --	Cluster79781	3	002563F	99514649	99626614	T/C	SNP	L	R	--	L	R	L	R	R	L	R	R	L	L	L	R	L	R	L	R	L	L	L	L	L	L	-	R	L	L	R	L	R	L	L	R	R	L	R
3	M1465	M1465,M1249,M1417,M732	11.2398	ab × aa	Cluster61636	3	003007F	93224691	93305200	C/T	SNP	L	R	L	L	R	L	R	R	L	R	R	L	L	L	R	L	R	L	R	L	L	L	L	L	L	R	R	R	L	R	L	R	L	L	R	R	L	R
3	M731	M731	13.3709	ab × aa	Cluster52790	3	000734F	93435725	93948529	C/A	SNP	L	R	L	L	R	R	R	R	L	R	R	L	L	L	R	L	R	L	R	L	L	L	L	L	L	R	R	R	L	R	L	R	L	L	R	R	-	R
3	M443	M443,M442	16.2161	ab × aa	Cluster26837	3	000400F	94791171	95663115	C/T	SNP	L	R	L	L	R	R	R	R	L	L	R	L	L	L	R	L	R	L	R	L	L	L	L	L	L	R	L	R	R	R	L	R	L	L	R	R	L	R
3	M589	M589	17.4586	ab × aa	Cluster18632	3	000400F	94791171	95663115	C/G	SNP	L	R	R	L	R	R	R	R	L	L	R	L	L	L	R	L	R	L	R	L	L	L	L	L	L	R	L	R	R	R	L	R	L	L	R	R	L	R
3	M441	M441,M438	21.1923	ab × aa	Cluster78674	3	000400F	94791171	95663115	A/T	SNP	L	R	R	L	R	R	R	R	L	L	R	L	L	L	R	L	R	L	R	L	L	L	L	L	L	L	L	R	R	R	L	L	L	L	R	R	L	R
3	M1125	M1125,M435	22.4347	ab × aa	Cluster61914	3	001290F	95973462	96306911	T/A	SNP	L	R	R	L	R	R	R	R	L	L	R	L	L	L	R	L	R	L	R	L	L	L	L	L	L	L	L	R	R	R	L	L	L	L	R	R	L	R
3	M1128	M1128	26.1684	ab × aa	Cluster18378	3	000400F	94791171	95663115	C/+1T	Indel	L	R	L	L	R	R	R	R	L	L	R	L	L	L	R	L	R	L	R	L	L	L	L	L	L	L	L	R	R	R	L	L	L	L	R	R	L	R
3	M511	M511	27.4135	ab × aa	Cluster70794	3	000486F	92025626	92785767	A/T	SNP	L	R	L	L	R	R	R	R	L	L	R	L	L	L	R	L	R	L	L	L	L	L	L	L	L	-	L	R	R	R	L	L	L	L	R	R	L	-
3	M512	M512	29.6999	ab × aa	Cluster1014	3	000486F	92025626	92785767	G/C	SNP	L	R	R	-	R	R	R	R	L	L	R	L	L	L	R	-	R	L	L	L	L	L	L	L	L	L	L	R	R	R	L	L	L	L	R	R	L	R
3	M969	M969,M968	34.2863	ab × aa	Cluster9130	3	001093F	91234126	91635685	C/T	SNP	L	R	L	L	R	R	R	R	L	L	R	L	L	L	R	L	R	L	L	L	L	L	L	L	L	L	L	R	R	R	L	L	L	L	R	R	L	L
3	M1461	M1461,M1349,M967	34.9075	ab × aa	Cluster61583	3	002788F	90971002	91060432	A/T	SNP	L	R	L	L	R	R	R	R	L	L	R	L	L	L	R	L	R	L	L	L	L	L	L	R	L	L	L	R	R	R	L	L	L	L	R	R	L	L
3	M1490	M1490,M1623	36.7723	ab × aa	Cluster53163	3	003662F	90433941	90489530	T/G	SNP	L	R	R	L	R	R	R	R	L	L	R	L	L	L	R	L	R	L	L	L	L	L	L	R	L	L	L	R	R	R	L	L	L	L	R	R	L	L
3	M1078	M1078,M579,M580	39.2594	ab × aa	Cluster70757	3	001227F	89912162	90273702	G/A	SNP	L	R	L	L	R	R	R	R	L	L	R	L	L	L	R	L	R	L	L	L	L	L	R	R	L	L	L	R	R	R	L	L	L	L	R	R	L	L
3	M1213	M1213,M1413,M1411	40.5019	ab × aa	Cluster53085	3	000907F	87612699	88050812	G/A	SNP	L	R	R	L	R	R	R	R	L	L	R	L	L	L	R	L	R	L	L	L	L	L	R	R	L	L	L	R	R	R	L	L	L	L	R	R	L	L
3	M613	M613,M1211	41.7444	ab × aa	Cluster61477	3	000597F	85725696	86324746	C/T	SNP	L	R	L	L	R	R	R	R	L	L	R	L	L	L	R	L	R	L	L	L	L	L	R	R	L	L	L	R	R	R	L	L	L	L	R	R	L	L
3	M614	M614,M1628	42.3659	ab × aa	Cluster27176	3	000597F	85725696	86324746	G/C	SNP	L	R	R	L	R	R	R	R	L	L	R	L	L	R	R	L	R	L	L	L	L	L	R	R	L	L	L	R	R	R	L	L	L	L	R	R	L	L
3	M559	M559	46.726	ab × aa	Cluster62050	3	000542F	84643121	85172430	G/A	SNP	L	R	L	L	R	R	R	R	L	L	R	L	L	R	R	L	R	L	L	L	L	L	R	R	L	L	L	R	R	R	L	L	L	L	R	R	L	L
3	M322	M322,M319	49.8365	ab × aa	Cluster36100	3	000278F	82127879	83268907	T/C	SNP	L	R	L	L	R	R	R	R	L	L	R	R	L	R	L	L	R	L	L	L	R	L	R	R	L	L	L	R	R	R	L	L	L	L	L	R	L	L
3	M323	M323	50.4579	ab × aa	Cluster18059	3	000278F	82127879	83268907	G/C	SNP	L	R	R	L	R	R	R	R	L	L	R	R	L	R	L	-	R	L	L	L	R	L	R	R	L	L	L	R	R	R	L	L	L	L	L	R	L	L
3	M1214	M1214	52.7121	ab × aa	Cluster19064	3	001464F	81031586	81341313	A/T	SNP	L	R	L	L	R	R	R	R	L	L	R	R	L	R	L	L	L	L	L	L	R	L	R	R	-	-	L	R	R	R	-	L	L	L	L	-	-	-
3	M984	M984	57.7842	ab × aa	Cluster70441	3	001129F	79749513	80131127	T/C	SNP	L	R	L	L	R	R	R	R	L	L	R	R	L	R	L	L	L	L	L	L	R	L	R	R	L	L	L	R	R	L	L	L	L	L	L	R	L	L
3	M160	M160	59.8248	ab × aa	Cluster27080	3	000143F	76002959	76602442	C/A	SNP	L	R	R	L	R	R	R	R	L	L	R	R	L	R	L	L	L	L	L	L	R	L	R	R	L	L	L	R	R	L	L	L	L	L	L	R	L	L
3	M714	M714	60.4461	ab × aa	Cluster69924	3	000706F	75084231	75689382	T/A	SNP	L	R	L	L	R	R	R	R	L	L	R	R	L	R	L	L	L	L	L	L	R	L	R	R	L	L	-	R	R	L	L	L	L	L	L	R	L	L
3	M712	M712,M713	61.0674	ab × aa	Cluster27510	3	000706F	75084231	75689382	A/C	SNP	L	R	L	L	R	R	R	R	L	L	R	R	L	R	L	L	L	L	L	L	R	L	R	R	L	L	L	R	R	L	L	L	L	L	L	R	L	L
3	M1617	M1617,M1529,M1620	64.8012	cd × --	Cluster36314	3	000537F	71721481	72178544	A/G	SNP	L	R	--	L	R	R	R	R	L	L	R	R	L	R	L	L	L	L	L	L	R	L	R	R	L	L	L	R	R	L	L	L	L	L	L	R	L	L
3	M234	M234	65.4226	ab × aa	Cluster36222	3	000223F	70561088	71721380	T/C	SNP	L	R	L	L	R	R	R	R	L	L	R	R	L	R	L	-	L	L	L	L	R	R	R	R	L	L	L	R	R	L	L	L	L	L	L	-	L	L
3	M1725	M1725	66.0441	cd × --	Cluster79293	3	001823F	70354138	70560987	T/C	SNP	L	R	--	L	R	R	R	R	L	L	R	R	L	R	L	L	L	L	L	L	R	R	R	R	L	L	L	R	R	L	L	L	L	L	L	R	L	L
3	M550	M550	69.7668	ab × aa	Cluster62202	3	000531F	67674841	68422138	C/T	SNP	L	R	L	L	R	R	R	R	L	L	R	R	L	R	L	L	-	L	L	L	R	R	R	R	L	-	L	R	R	L	-	L	L	L	L	-	-	L
3	M1526	M1526,M1678,M78,M79,M95,M1587,M1509	78.0201	cd × --	Cluster44738	3	000071F	25838512	27830131	G/C	SNP	L	R	--	L	L	R	L	R	L	L	R	R	L	R	L	L	L	L	L	L	R	R	R	R	L	L	L	R	R	R	L	L	L	L	L	R	L	L
3	M1540	M1540,M1609,M96,M1538,M97,M98	78.6413	cd × --	Cluster530	3	000083F	16339647	18217487	T/G	SNP	L	R	--	L	L	R	L	R	L	L	R	R	L	R	L	L	L	L	L	L	R	R	R	R	L	L	L	R	R	R	L	L	L	L	L	R	L	L
3	M110	M110	79.2625	ab × aa	Cluster27388	3	000091F	10803512	12639238	G/T	SNP	L	R	L	L	L	R	L	R	L	L	R	R	L	R	L	L	L	L	L	L	R	R	R	R	L	L	L	R	R	R	L	L	L	L	L	-	L	L
3	M108	M108,M107	79.8837	ab × aa	Cluster52887	3	000091F	10803512	12639238	A/G	SNP	L	R	L	L	L	R	L	R	L	L	R	R	L	R	L	L	L	L	L	L	R	R	R	R	L	L	L	R	R	R	L	L	L	L	L	R	L	L
3	M105	M105	81.1262	ab × aa	Cluster78647	3	000091F	10803512	12639238	G/A	SNP	L	R	R	L	L	R	L	R	L	L	R	R	L	R	L	L	L	L	L	L	R	R	R	R	L	L	L	R	R	R	L	L	L	L	L	R	L	L
3	M1543	M1543,M104	82.3687	cd × --	Cluster9493	3	000091F	10803512	12639238	T/-1C	Indel	L	R	--	L	L	R	L	R	L	L	R	R	L	R	L	L	L	L	L	L	R	R	R	R	L	L	L	R	R	R	L	L	L	L	L	R	L	L
3	M1351	M1351	87.5555	ab × aa	Cluster36520	3	002044F	8257634	8418866	T/C	SNP	L	R	R	-	L	R	L	R	L	L	R	R	L	R	L	-	L	L	-	L	R	R	R	R	-	L	R	R	R	R	-	L	L	L	L	R	L	L
3	M854	M854	90.5151	ab × aa	Cluster9593	3	000924F	6812319	7257244	T/+3ACC	Indel	L	R	R	L	L	R	L	R	L	L	R	R	L	R	L	L	L	L	L	L	R	R	R	R	L	L	R	R	R	R	L	L	L	L	L	R	L	L
3	M1222	M1222	96.7651	ab × aa	Cluster63227	3	001501F	5658634	5940455	T/C	SNP	L	R	L	L	L	R	L	R	L	L	R	R	L	R	L	R	L	R	R	L	R	R	R	R	L	L	R	R	R	R	R	L	L	L	L	R	L	L
3	M491	M491,M493	99.8787	ab × aa	Cluster26776	3	000456F	4254743	5041908	T/C	SNP	L	R	L	L	L	R	L	R	R	L	R	R	L	R	L	R	L	R	R	L	R	R	R	R	L	R	R	R	R	R	R	L	L	L	L	R	L	L
3	M507	M507,M508	100.5	ab × aa	Cluster61544	3	000477F	3470960	4254642	G/C	SNP	L	R	R	L	L	R	L	R	R	L	R	R	L	R	L	R	L	R	R	L	R	R	R	R	L	R	R	R	R	R	R	L	L	L	L	R	L	L
3	M1457	M1457,M1747	108.646	ab × aa	Cluster9305	3	002751F	3244532	3356019	C/T	SNP	L	R	R	L	L	R	L	R	R	L	R	R	L	R	L	R	L	R	R	L	R	R	R	R	L	R	R	R	R	R	R	R	L	L	L	R	L	L
3	M1247	M1247,M412	113.005	ab × aa	Cluster293	3	001567F	983263	1264226	T/C	SNP	L	R	L	L	L	R	L	R	R	L	R	R	L	R	L	R	L	R	R	L	R	R	L	R	L	R	R	R	R	R	R	R	L	L	L	R	L	L
3	M744	M744,M742,M745	114.255	ab × aa	Cluster35934	3	000749F	0	606897	T/C	SNP	L	R	L	L	L	R	L	R	R	L	R	R	L	R	L	R	L	R	R	L	R	R	L	R	L	R	R	R	R	R	R	R	L	L	L	R	L	L
3	M743	M743	119.719	ab × aa	Cluster44317	3	000749F	0	606897	C/T	SNP	L	R	R	L	L	R	L	R	R	L	R	R	L	R	L	R	L	R	R	L	R	R	L	R	L	R	-	R	R	R	R	R	L	L	L	R	L	L
4	M879	M879	0	ab × aa	Cluster19019	4	000948F	95016705	95487162	C/T	SNP	L	R	L	-	L	L	R	L	L	L	L	R	R	L	L	-	L	R	R	R	R	L	L	R	-	-	L	R	L	L	R	L	R	R	L	R	L	L
4	M1093	M1093	3.6568	ab × aa	Cluster26825	4	001242F	94486774	94824237	T/C	SNP	L	R	L	L	L	L	R	L	L	L	L	R	R	L	L	R	L	R	R	R	R	-	L	R	R	R	L	R	L	L	R	L	R	R	L	R	L	L
4	M1729	M1729	5.71598	cd × --	Cluster44564	4	001972F	94309649	94486673	C/A	SNP	L	R	--	-	L	L	R	L	L	R	L	R	R	L	L	-	L	R	R	R	R	L	L	R	R	R	-	R	L	L	R	L	R	R	L	R	L	L
4	M904	M904	8.92937	ab × aa	Cluster14054	4	000852F	93740830	94255637	C/T	SNP	L	R	R	-	R	-	R	L	L	R	L	R	R	L	L	-	L	R	-	R	R	L	L	R	-	R	-	R	L	L	R	L	R	R	L	-	L	L
4	M1376	M1376,M1324	10.5329	ab × aa	Cluster53459	4	002158F	93520389	93665415	C/A	SNP	L	R	L	L	R	L	R	L	L	R	L	R	R	L	L	R	L	R	R	R	R	L	L	R	R	R	L	R	L	L	R	L	R	R	L	L	L	L
4	M500	M500	13.0194	ab × aa	Cluster9117	4	000467F	91660706	92464241	G/A	SNP	L	R	R	L	R	L	R	L	L	R	L	R	R	L	L	L	L	R	R	R	R	L	L	R	R	R	L	R	L	L	R	L	R	R	L	L	L	L
4	M804	M804	14.885	ab × aa	Cluster70831	4	000855F	91048286	91475729	T/G	SNP	L	R	R	L	R	L	R	L	L	R	L	R	R	L	L	L	L	R	R	R	R	L	R	R	R	R	-	R	L	L	R	L	R	R	L	L	L	L
4	M805	M805	16.1308	ab × aa	Cluster1029	4	000855F	91048286	91475729	C/T	SNP	L	R	L	L	R	L	R	L	L	R	L	R	R	L	L	L	L	R	R	R	R	L	R	R	R	R	L	R	L	L	R	L	R	R	L	L	R	L
4	M1581	M1581	18.6218	cd × --	Cluster35746	4	000268F	89940843	91048185	A/G	SNP	L	R	--	L	R	L	R	L	L	R	L	R	R	L	L	L	L	R	R	R	R	L	R	R	R	R	L	R	L	L	R	L	R	L	L	L	R	L
4	M315	M315,M313,M316,M1147,M1336,M1146,M938	22.3574	ab × aa	Cluster289	4	000268F	89940843	91048185	A/C	SNP	L	R	R	L	R	R	R	L	L	R	L	R	R	L	L	L	L	R	L	R	R	L	R	L	R	R	L	R	L	L	R	L	R	L	L	L	R	L
4	M939	M939	24.8442	ab × aa	Cluster70550	4	001046F	88799791	89218805	G/A	SNP	L	R	L	L	R	R	R	L	L	R	L	R	R	L	L	L	L	R	L	R	R	L	R	L	R	R	L	R	L	L	R	L	R	L	L	L	R	L
4	M937	M937	25.4658	ab × aa	Cluster44882	4	001043F	88386092	88799690	C/A	SNP	L	R	L	L	R	R	R	L	L	R	L	R	R	L	L	L	L	R	L	R	R	L	R	L	R	-	L	R	L	L	R	L	R	L	L	L	R	L
4	M298	M298	26.0873	ab × aa	Cluster70584	4	000266F	87043553	88199868	G/A	SNP	L	R	R	L	R	R	R	L	L	R	L	R	R	L	L	L	L	R	L	R	R	L	R	L	R	R	L	R	L	L	R	L	R	L	L	L	R	L
4	M300	M300	28.2233	ab × aa	Cluster62511	4	000266F	87043553	88199868	G/T	SNP	L	R	L	L	R	R	R	L	L	R	L	R	R	L	L	L	L	R	L	R	R	L	R	L	R	-	L	R	L	L	R	L	R	L	L	L	R	L
4	M301	M301,M304	31.0732	ab × aa	Cluster71447	4	000266F	87043553	88199868	C/T	SNP	L	R	R	L	R	R	R	L	L	R	L	R	R	L	L	L	L	R	L	R	L	L	R	L	R	R	L	R	L	L	L	L	R	L	L	L	R	L
4	M1612	M1612,M497	32.3163	cd × --	Cluster71056	4	000460F	86245372	87043452	+6CATGGT/G	Indel	L	R	--	-	R	R	R	L	L	R	L	R	R	L	L	L	L	R	L	R	L	L	R	L	R	R	L	R	L	L	L	L	R	L	L	L	R	L
4	M1256	M1256	34.1812	ab × aa	Cluster61337	4	000460F	86245372	87043452	C/T	SNP	L	R	R	L	R	R	R	L	L	R	R	R	R	L	L	L	L	R	L	R	L	L	R	L	R	L	L	R	L	L	L	L	R	L	L	L	R	L
4	M403	M403	34.8035	ab × aa	Cluster18149	Not on Chr4	--	--	--	G/A	SNP	L	R	L	-	R	R	R	L	L	R	R	R	R	-	L	-	L	R	-	R	L	L	R	L	R	L	L	R	-	-	-	L	R	L	-	-	R	L
4	M1415	M1415	35.4259	ab × aa	Cluster8960	4	002343F	85252789	85385446	A/T	SNP	L	R	L	L	R	R	R	L	L	R	R	R	R	L	L	L	L	R	L	R	L	L	R	L	R	L	L	R	L	L	L	L	R	L	L	L	R	L
4	M477	M477,M478	36.0473	ab × aa	Cluster17973	4	000448F	82990489	83787792	A/-1C	Indel	L	R	R	L	R	R	R	L	L	R	R	R	R	L	L	L	L	R	-	R	L	L	R	L	R	L	L	R	L	L	L	L	R	L	L	L	R	L
4	M475	M475	37.9118	ab × aa	Cluster36039	4	000448F	82990489	83787792	C/T	SNP	L	R	L	L	R	R	R	L	L	R	R	R	R	L	L	L	L	R	L	R	L	L	R	L	R	L	L	R	L	L	L	L	R	L	L	L	R	L
4	M708	M708	38.5331	ab × aa	Cluster79169	4	000698F	82383882	82990388	G/A	SNP	L	R	L	L	R	R	R	L	L	R	R	R	R	L	L	L	L	R	L	R	L	L	R	L	R	L	L	R	L	L	L	L	R	L	L	L	R	L
4	M1131	M1131	39.3108	ab × aa	Cluster27683	4	001292F	82049141	82383781	T/A	SNP	L	R	L	-	R	-	R	L	L	R	R	R	R	L	L	-	-	R	L	R	L	L	R	L	-	L	L	R	L	L	L	L	R	L	L	L	R	L
4	M194	M194,M195	41.6476	ab × aa	Cluster44706	4	000174F	80699127	82049040	G/A	SNP	L	R	L	L	R	R	R	L	L	R	R	R	R	L	L	L	L	R	L	R	L	L	R	L	R	L	L	R	L	L	L	L	R	L	L	L	R	L
4	M1723	M1723	44.7613	cd × --	Cluster10047	4	001778F	79426130	79642672	T/C	SNP	L	R	--	-	R	R	R	L	L	R	R	R	R	L	L	-	L	R	L	R	L	L	R	L	R	-	L	R	L	L	L	L	R	L	L	L	R	L
4	M93	M93	45.3853	ab × aa	Cluster44160	4	000080F	76954456	78822165	G/A	SNP	L	R	R	L	R	R	R	L	L	R	R	R	R	L	L	L	L	R	L	R	L	L	R	L	R	L	-	R	L	L	L	L	R	L	L	L	R	L
4	M1695	M1695,M349,M350	46.0065	cd × --	Cluster70655	4	001367F	75292504	75602388	G/T	SNP	L	R	--	L	R	R	R	L	L	R	R	R	R	L	L	L	L	R	L	R	L	L	R	L	R	L	L	R	L	L	L	L	R	L	L	L	R	L
4	M977	M977,M958,M956,M351,M959	46.6276	ab × aa	Cluster18800	4	001114F	73850222	74235092	G/A	SNP	L	R	R	L	R	R	R	L	L	R	R	R	R	L	L	L	L	R	L	R	L	L	R	L	R	L	L	R	L	L	L	R	R	L	L	L	R	L
4	M76	M76,M175,M74	47.8701	ab × aa	Cluster601	4	000056F	66645867	68711614	G/-1A	Indel	L	R	L	L	R	R	R	L	L	R	R	R	R	L	L	L	L	R	L	R	L	L	R	L	R	L	L	R	L	L	L	R	R	L	L	L	R	L
4	M15	M15,M14	49.1127	ab × aa	Cluster9500	4	000007F	62268186	65771122	G/+6TGGTTT	Indel	L	R	L	L	R	R	R	L	L	R	R	R	R	L	L	L	L	R	L	R	L	L	R	L	R	L	L	R	L	L	L	R	R	L	L	L	R	L
4	M18	M18,M17,M1605	49.7339	ab × aa	Cluster18241	4	000010F	57931564	61373982	A/T	SNP	L	R	R	L	R	R	R	L	L	R	R	R	R	L	L	L	L	R	L	R	L	L	R	L	R	L	L	R	L	L	L	R	R	L	L	L	R	L
4	M599	M599	54.0522	ab × aa	Cluster45156	4	000578F	16921809	17569440	G/A	SNP	L	R	R	L	R	R	R	L	L	R	R	R	R	L	L	L	L	R	L	R	L	L	R	L	R	L	L	R	L	L	L	R	R	L	L	L	R	L
4	M770	M770,M1345	59.0987	ab × aa	Cluster52878	4	000782F	8010499	8515227	G/A	SNP	L	R	R	L	R	R	R	L	L	R	R	R	R	L	L	L	L	R	L	R	L	L	R	L	R	L	L	R	L	L	R	R	R	L	L	L	R	R
4	M1649	M1649	61.5863	cd × --	Cluster70220	4	000782F	8010499	8515227	C/T	SNP	L	R	--	L	R	R	R	L	L	R	R	R	R	L	L	L	L	R	L	R	L	L	R	L	R	L	L	R	L	L	R	R	R	R	L	L	R	R
4	M868	M868	64.9169	ab × aa	Cluster9550	4	000937F	7541212	8010398	A/G	SNP	L	R	R	L	R	R	R	L	L	R	R	R	R	L	L	L	L	R	L	R	R	L	R	L	R	-	L	R	L	L	R	L	R	R	L	L	R	R
4	M870	M870	65.5873	ab × aa	Cluster19049	4	000937F	7541212	8010398	A/C	SNP	L	R	R	L	R	R	R	L	L	R	R	R	R	L	L	-	L	R	L	R	R	L	R	L	R	-	-	R	L	L	R	L	R	R	L	-	R	R
4	M539	M539,M1015	70.9423	ab × aa	Cluster48	4	000523F	6043309	6777172	A/T	SNP	L	R	L	L	L	R	R	L	L	R	R	R	R	L	L	L	L	R	L	R	R	L	R	L	R	R	L	R	L	L	R	L	R	R	L	L	R	R
4	M1466	M1466	71.5634	ab × aa	Cluster26701	4	003047F	5960641	6043208	T/C	SNP	L	R	R	L	L	R	R	L	L	R	R	R	R	L	L	L	L	R	L	R	R	L	R	L	R	R	L	R	L	L	R	L	R	R	L	L	R	R
4	M1363	M1363	72.4955	ab × aa	Cluster9928	4	002076F	5791703	5960540	G/A	SNP	L	R	L	L	L	R	R	L	L	R	R	R	R	L	L	L	L	R	L	R	R	L	R	L	R	-	L	R	L	L	R	L	R	R	L	L	R	R
4	M1748	M1748,M1750	73.4276	cd × --	Cluster44710	4	002777F	5666443	5762601	G/C	SNP	L	R	--	L	L	R	R	L	L	R	R	R	R	L	L	L	L	R	L	R	R	L	R	L	R	R	L	R	L	L	R	L	R	R	L	L	R	R
4	M1241	M1241,M1397	79.671	ab × aa	Cluster257	4	001540F	3033887	3315093	A/G	SNP	L	R	R	L	L	R	R	L	R	R	L	R	R	L	L	L	L	R	L	R	R	L	R	L	R	R	L	R	R	L	R	L	R	R	L	L	R	R
4	M986	M986,M987	82.1575	ab × aa	Cluster61516	4	001134F	2163510	2546249	C/T	SNP	L	R	R	L	L	R	R	L	R	R	L	R	R	L	L	L	L	R	L	R	R	L	R	L	R	R	L	R	R	L	R	L	R	R	L	L	R	R
4	M655	M655	90.3111	ab × aa	Cluster45117	4	000621F	1544407	2163409	G/A	SNP	L	R	R	L	L	R	R	L	R	R	L	R	R	L	L	-	L	R	-	L	R	L	L	L	-	R	L	R	R	-	R	L	L	R	L	-	R	R
4	M1360	M1360	90.9392	ab × aa	Cluster52844	4	002068F	1186917	1346546	G/T	SNP	L	R	L	L	L	R	R	L	R	R	L	R	R	L	L	L	L	R	L	L	R	L	L	L	R	R	L	R	R	L	R	L	L	R	L	L	R	R
4	M1358	M1358	91.5606	ab × aa	Cluster44120	4	002068F	1186917	1346546	T/G	SNP	L	R	L	L	L	R	R	L	R	R	L	R	R	L	L	L	L	R	L	L	R	L	L	L	R	R	L	R	R	L	R	L	L	R	L	L	R	R
4	M915	M915	98.4377	ab × aa	Cluster575	4	001004F	405685	831694	T/C	SNP	L	R	L	L	L	R	L	L	R	R	L	R	R	L	L	L	L	R	L	L	R	L	L	L	R	R	L	R	R	L	R	L	L	R	L	L	R	R
4	M1092	M1092,M1091	101.568	ab × aa	Cluster18053	4	001237F	0	328505	G/T	SNP	L	R	L	L	L	R	L	L	R	R	L	R	R	L	L	L	L	R	L	L	R	L	L	L	R	R	L	R	R	R	R	L	L	R	L	L	R	R
5	M673	M673,M672	0	ab × aa	Cluster26935	5	000642F	614344	1324512	G/T	SNP	L	R	L	R	R	L	R	L	L	L	L	L	L	L	L	L	R	R	R	L	R	R	L	R	L	L	L	R	R	L	L	R	L	L	L	R	R	R
5	M1472	M1472	8.25017	ab × aa	Cluster70181	5	003214F	1645243	1720148	T/C	SNP	L	R	L	R	R	L	R	L	R	L	R	L	L	L	L	L	R	R	R	L	R	R	L	R	L	L	L	R	R	L	L	R	L	L	L	R	R	R
5	M1404	M1404	8.87167	ab × aa	Cluster52893	5	003214F	1645243	1720148	G/A	SNP	L	R	L	R	R	L	R	L	R	L	R	L	L	L	L	-	R	R	-	L	R	R	L	R	-	L	L	R	R	L	L	R	L	L	L	R	R	R
5	M1403	M1403	9.49321	ab × aa	Cluster61981	5	000106F	1865843	3557884	A/T	SNP	L	R	R	R	R	L	R	L	R	L	R	L	L	L	L	L	R	R	R	L	R	R	L	R	-	-	L	R	R	L	L	R	L	L	L	R	R	R
5	M125	M125,M1547	10.1145	ab × aa	Cluster62539	5	000106F	1865843	3557884	A/G	SNP	L	R	L	R	R	L	R	L	R	L	R	L	L	L	L	L	R	R	R	L	R	R	L	R	L	L	L	R	R	L	L	R	L	L	L	R	R	R
5	M126	M126,M127	10.7357	ab × aa	Cluster17881	5	000106F	1865843	3557884	A/T	SNP	L	R	L	R	R	L	R	L	R	L	R	L	L	L	L	L	R	R	R	L	R	R	L	R	L	L	L	R	R	L	L	R	L	L	L	R	R	R
5	M1548	M1548,M128	11.9782	cd × --	Cluster27198	5	000106F	1865843	3557884	A/T	SNP	L	R	--	R	R	L	R	L	R	L	R	L	L	L	L	L	R	R	R	L	R	R	L	R	L	L	L	R	R	L	L	R	L	L	L	R	R	R
5	M132	M132,M131	12.5993	ab × aa	Cluster61617	5	000106F	1865843	3557884	T/C	SNP	L	R	L	R	R	L	R	L	R	L	R	L	L	L	L	L	R	R	R	L	R	R	L	R	L	L	L	R	R	L	L	R	L	L	L	R	R	R
5	M1549	M1549	13.2255	cd × --	Cluster36774	5	000106F	1865843	3557884	+1T/A	Indel	L	R	--	R	R	L	R	L	R	L	R	L	L	L	L	-	R	R	-	L	R	R	L	R	L	-	L	R	R	L	L	R	L	L	L	-	R	R
5	M135	M135	15.734	ab × aa	Cluster27483	5	000106F	1865843	3557884	A/C	SNP	L	R	R	R	R	L	R	L	R	L	R	L	L	L	L	-	R	R	R	L	R	R	L	R	-	-	-	R	R	L	L	R	L	L	L	-	R	R
5	M342	M342	23.9189	ab × aa	Cluster53182	5	000300F	4312048	5303062	T/C	SNP	L	R	L	R	L	-	R	L	R	L	R	R	L	L	L	-	R	R	-	L	R	R	L	R	-	L	-	R	R	L	L	R	L	L	R	-	L	R
5	M341	M341	25.1801	ab × aa	Cluster61440	5	000300F	4312048	5303062	T/C	SNP	L	R	R	R	L	L	R	L	R	L	R	R	L	L	L	L	R	R	R	L	R	R	L	R	L	L	L	R	R	L	L	R	L	L	R	R	L	R
5	M602	M602	33.9674	ab × aa	Cluster44426	5	001815F	5793812	6005101	G/A	SNP	L	R	R	R	L	L	R	R	R	L	R	R	L	L	L	L	R	R	R	L	R	R	L	R	L	L	L	R	L	L	L	R	L	L	R	R	L	L
5	M1028	M1028,M1144,M1145	37.7033	ab × aa	Cluster36123	5	001181F	7278598	7639863	T/G	SNP	L	R	L	R	L	L	R	R	R	L	R	R	L	L	L	L	R	R	R	L	R	R	L	R	L	L	L	R	L	L	L	L	L	L	R	R	L	L
5	M468	M468	40.814	ab × aa	Cluster61794	5	000430F	10081144	10859399	T/A	SNP	L	R	R	R	L	L	R	R	R	L	R	R	L	R	L	-	R	R	R	L	R	R	L	R	-	R	L	R	L	L	L	L	L	L	R	R	L	L
5	M42	M42,M467,M464	41.4361	ab × aa	Cluster42898	5	000944F	11363239	11824802	C/T	SNP	L	R	R	R	L	L	R	R	R	L	R	R	L	R	L	L	R	R	R	L	R	R	L	R	L	R	L	R	L	L	L	L	L	L	R	R	L	L
5	M1541	M1541,M747	42.0573	cd × --	Cluster79233	5	000084F	12526974	14383044	A/C	SNP	L	R	--	R	L	L	R	R	R	L	R	R	L	R	L	L	R	R	R	L	R	R	L	R	L	R	L	R	L	L	L	L	L	L	R	R	L	L
5	M420	M420	45.7909	ab × aa	Cluster35460	5	000389F	15718521	16628026	G/T	SNP	L	R	L	R	L	L	R	R	R	L	R	R	L	R	L	R	R	R	R	L	R	R	L	R	L	R	L	R	L	L	L	L	L	L	R	R	L	L
5	M1335	M1335,M871,M1667,[M610]	47.0334	ab × aa	Cluster26656	5	001890F	20114658	20310196	C/A	SNP	L	R	R	R	L	L	R	R	R	L	R	R	L	R	L	R	R	R	R	L	R	R	L	R	L	R	L	R	L	L	L	L	L	L	R	R	L	L
5	M1500	M1500, [M610]	47.6555	cd × --	Cluster70870	5	000005F	20310297	23905734	G/T	SNP	L	R	--	R	L	L	R	R	R	L	R	R	L	R	L	R	-	R	R	L	R	R	L	R	L	-	L	R	L	L	L	L	L	L	R	R	L	L
5	M921	M921,M924,M1462,M1499,M1463,M47,M48,M49,M50	50.7661	ab × aa	Cluster44320	5	001017F	83438797	83850653	T/A	SNP	L	R	R	R	L	L	R	R	R	L	L	R	L	R	L	R	R	R	R	L	R	R	L	R	L	R	L	R	L	L	L	L	L	L	R	R	L	L
5	M186	M186	51.3875	ab × aa	Cluster27770	5	000159F	38265420	39675200	G/A	SNP	L	R	R	R	L	L	R	R	R	L	L	R	L	R	L	R	R	R	R	L	R	R	L	-	L	R	L	R	L	L	R	L	L	L	R	R	L	L
5	M52	M52,M339,M340,M1584,M1507,M53	52.0089	ab × aa	Cluster27528	5	000035F	46133191	48588221	G/A	SNP	L	R	R	R	L	L	R	R	R	L	L	R	L	R	L	R	R	R	R	L	R	R	L	R	L	R	L	R	L	L	R	L	L	L	R	R	L	L
5	M209	M209,M210,M1297	53.2514	ab × aa	Cluster700	5	000204F	58633984	59882275	G/C	SNP	L	R	R	R	L	L	R	R	R	L	L	R	L	R	L	R	R	R	R	L	R	R	L	R	L	R	L	R	L	L	R	L	L	L	R	R	L	L
5	M148	M148	55.7382	ab × aa	Cluster44201	5	000129F	64620331	66224720	T/G	SNP	L	R	R	R	L	L	R	R	R	L	L	R	L	R	L	R	R	R	R	L	R	R	L	R	L	R	L	R	L	L	R	L	L	L	R	R	L	L
5	M1365	M1365,M154,M597,M595,M150,M155,M152	56.9809	ab × aa	Cluster18235	5	000084F	12526974	14383044	A/G	SNP	L	R	L	R	L	L	R	R	R	L	L	R	L	R	L	R	R	R	R	L	R	R	L	R	L	R	L	R	L	L	R	L	L	L	R	R	L	L
5	M1624	M1624,M866	59.4674	cd × --	Cluster18295	5	000583F	67055518	67720567	G/A	SNP	L	R	--	R	L	L	R	R	R	L	L	R	L	R	L	R	R	R	R	L	R	R	L	R	L	R	L	R	L	L	R	L	L	L	R	R	R	L
5	M865	M865	60.7099	ab × aa	Cluster70666	5	000935F	68500193	68964002	G/A	SNP	L	R	R	R	L	L	R	R	R	L	L	R	L	R	L	R	R	R	R	L	R	R	L	R	L	R	L	R	L	L	R	L	L	L	R	R	R	L
5	M62	M62	63.1966	ab × aa	Cluster327	5	000046F	69167239	71423295	A/G	SNP	L	R	L	R	L	L	R	R	R	L	L	R	L	R	L	R	R	R	R	L	R	R	L	R	L	R	L	R	L	L	R	L	L	L	R	L	R	L
5	M1516	M1516,M60,M58	64.4393	cd × --	Cluster62585	5	000046F	69167239	71423295	-5CACCA/C	Indel	L	R	--	R	L	L	R	R	R	L	L	R	L	R	L	R	R	R	R	L	R	R	L	R	L	R	L	R	L	L	R	L	L	L	R	L	R	L
5	M56	M56	67.5489	ab × aa	Cluster18075	5	000046F	69167239	71423295	A/G	SNP	L	R	R	R	L	L	R	R	R	L	L	R	L	R	L	R	R	R	R	L	R	R	L	R	L	R	L	R	L	R	R	L	L	L	R	L	R	L
5	M55	M55	70.0376	ab × aa	Cluster36393	5	000046F	69167239	71423295	T/+3AAG	Indel	L	R	R	R	L	L	R	R	R	R	L	R	L	L	L	R	-	R	R	L	R	R	L	R	R	R	L	R	L	R	R	L	L	L	R	L	R	-
5	M262	M262,M1568,M263	71.2823	ab × aa	Cluster61487	5	000231F	71497243	72328434	C/T	SNP	L	R	R	R	L	L	R	R	R	R	L	R	L	L	L	R	R	R	R	L	R	R	L	R	R	R	L	R	L	R	R	L	L	L	R	L	R	L
5	M462	M462	73.0201	ab × aa	Cluster9683	5	000428F	72670280	73484437	G/A	SNP	L	R	L	R	L	L	R	R	R	R	L	R	L	L	L	R	R	R	R	L	R	R	L	R	R	R	-	R	L	R	R	L	L	L	R	L	R	L
5	M459	M459	75.6376	ab × aa	Cluster616	5	000428F	72670280	73484437	C/G	SNP	L	R	L	R	R	L	R	R	R	R	L	R	L	L	L	R	R	R	R	L	R	R	L	R	R	R	L	R	L	R	R	L	L	L	R	L	R	L
5	M1400	M1400,M1162	81.2522	ab × aa	Cluster47292	5	001382F	74184061	74422905	C/T	SNP	L	R	R	R	R	L	R	R	R	R	L	R	L	L	L	R	R	R	R	L	R	R	L	R	R	R	L	R	L	R	L	L	L	L	R	L	L	L
5	M1164	M1164,M1163	81.8733	ab × aa	Cluster69948	5	001382F	74184061	74422905	G/A	SNP	L	R	R	R	R	R	R	R	R	R	L	R	L	L	L	R	R	R	R	L	R	R	L	R	R	R	L	R	L	R	L	L	L	L	R	L	L	L
5	M1068	M1068	83.7375	ab × aa	Cluster9440	5	001215F	74423006	74785754	A/G	SNP	L	R	R	R	R	R	R	L	R	R	L	R	L	L	L	R	R	R	R	L	R	R	L	R	R	R	L	R	L	R	L	L	L	R	R	L	L	L
5	M380	M380	86.86	ab × aa	Cluster71068	5	000340F	74961591	75794182	G/A	SNP	L	R	L	R	R	R	R	L	R	R	L	R	L	L	L	R	-	R	L	R	R	R	L	R	R	R	-	R	L	R	-	L	L	R	R	L	L	L
5	M1595	M1595	89.3595	cd × --	Cluster61751	5	000340F	74961591	75794182	A/C	SNP	L	R	--	R	R	R	L	L	R	R	L	R	L	L	L	R	R	R	L	R	R	R	L	R	R	R	L	R	L	R	L	L	L	R	R	L	L	L
5	M1368	M1368,M1369	89.9808	ab × aa	Cluster70416	5	002119F	75794283	75956963	A/G	SNP	L	R	R	R	R	R	L	L	R	R	L	R	L	L	L	R	R	R	L	R	R	R	L	R	R	R	L	R	L	R	L	L	L	R	R	L	L	L
5	M1064	M1064,M1242	91.2233	ab × aa	Cluster17851	5	001209F	77314057	77698400	T/A	SNP	L	R	L	R	R	R	L	L	L	R	L	R	L	L	L	R	R	R	L	R	R	R	L	R	R	R	L	R	L	R	L	L	L	R	R	L	L	L
5	M1333	M1333	91.8754	ab × aa	Cluster35606	5	001542F	77920915	77993630	T/A	SNP	L	R	L	R	R	R	L	L	L	R	L	R	L	L	L	-	R	R	L	R	R	R	L	R	-	R	L	R	L	R	L	L	L	R	R	L	L	L
5	M540	M540	94.2425	ab × aa	Cluster70356	Not on Chr5	--	--	--	C/T	SNP	L	R	R	R	R	-	L	L	L	-	L	-	L	L	L	R	-	R	-	R	-	R	L	R	R	-	L	R	-	R	L	L	L	R	-	-	L	L
5	M739	M739	104.514	ab × aa	Cluster9916	5	000797F	79249383	79336839	G/A	SNP	L	R	R	R	R	R	R	L	L	R	L	R	L	L	L	R	R	R	L	R	R	R	L	R	R	R	L	R	L	R	L	L	L	R	R	L	L	L
5	M857	M857,M855,M858	105.17	ab × aa	Cluster44203	5	000928F	79935020	80402505	A/C	SNP	L	R	L	R	R	R	R	L	L	R	L	R	L	L	L	R	R	R	L	R	R	R	R	R	R	R	L	R	L	R	L	L	L	R	R	L	L	L
5	M859	M859	107.035	ab × aa	Cluster70608	5	000928F	79935020	80402505	A/+4TATG	Indel	L	R	R	R	R	R	R	L	L	R	L	R	L	L	L	R	R	R	L	R	L	R	R	R	R	-	L	R	L	R	L	L	L	R	R	L	L	L
5	M1470	M1470	110.841	ab × aa	Cluster18142	5	003210F	71423396	71497142	A/G	SNP	L	R	R	R	R	R	R	R	L	R	L	R	L	L	L	R	R	R	L	R	L	R	R	R	R	R	L	R	L	R	L	L	L	R	R	L	L	L
6	M831	M831,M1665	0	ab × aa	Cluster70123	7	000775F	1409473	1984856	G/A	SNP	L	R	L	L	L	R	R	L	R	L	R	L	L	L	R	R	R	R	L	L	L	R	L	L	L	L	L	R	L	R	L	R	L	R	R	R	L	L
6	M1454	M1454,M760,M762	1.27416	ab × aa	Cluster69887	6	000775F	1409473	1984856	T/C	SNP	L	R	R	L	L	R	R	L	R	L	R	L	L	L	R	R	R	R	L	L	L	R	R	L	L	L	L	R	L	R	L	R	L	R	R	R	L	R
6	M1176	M1176	7.51812	ab × aa	Cluster53225	6	001413F	2912350	3203737	A/G	SNP	L	R	R	L	L	L	R	L	R	L	R	L	R	L	L	R	R	R	L	L	L	R	R	L	L	L	L	R	L	R	-	R	R	R	R	R	L	R
6	M1178	M1178,M1268,M1700	8.13978	ab × aa	Cluster61662	6	001413F	2912350	3203737	G/A	SNP	L	R	R	L	L	L	R	L	R	L	R	L	R	L	L	R	R	R	L	L	L	R	R	L	L	L	L	R	L	R	L	R	R	R	R	R	L	R
6	M1081	M1081	8.76145	ab × aa	Cluster53217	Not on Chr6	--	--	--	T/C	SNP	L	R	R	L	L	L	R	L	R	L	R	L	R	L	L	-	R	R	L	L	L	R	R	L	L	L	L	R	L	R	L	R	R	R	R	R	L	R
6	M730	M730	20.7927	ab × aa	Cluster632	6	000725F	5007325	5622151	G/A	SNP	L	R	L	L	L	L	R	L	R	L	R	L	R	L	L	R	R	R	L	L	L	R	R	R	L	R	L	L	L	R	L	R	R	R	R	R	L	R
6	M727	M727	21.5486	ab × aa	Cluster62214	6	000725F	5007325	5622151	G/A	SNP	L	R	L	L	L	L	R	L	R	L	R	L	R	L	L	R	R	R	L	L	L	R	R	R	R	-	L	L	L	R	L	R	R	R	R	R	L	R
6	M1707	M1707	24.3824	cd × --	Cluster1216	6	001515F	5714096	5993396	T/A	SNP	L	R	--	-	L	-	R	L	R	L	R	L	R	L	L	-	R	R	-	L	L	R	R	R	-	-	-	L	L	R	L	R	R	R	R	R	L	R
6	M334	M334,M333	32.6818	ab × aa	Cluster44363	6	000294F	7040951	8120708	C/T	SNP	L	R	R	-	L	L	R	L	R	L	R	L	R	L	L	R	R	R	-	L	L	R	R	R	R	R	L	L	L	R	L	R	R	L	R	-	L	R
6	M1491	M1491	33.3767	ab × aa	Cluster13203	Not on Chr6	--	--	--	G/A	SNP	L	R	R	L	L	L	R	L	R	L	R	L	R	L	L	R	R	R	L	L	L	R	R	R	R	R	L	L	L	R	L	R	R	L	R	R	L	R
6	M458	M458	35.2412	ab × aa	Cluster44399	6	000426F	8120809	8950439	A/T	SNP	L	R	R	L	L	L	R	L	R	L	R	L	R	L	L	R	R	R	L	L	L	R	R	R	R	R	L	L	L	R	L	R	R	L	R	R	L	R
6	M905	M905,M1053,M906	35.8626	ab × aa	Cluster26611	6	000980F	8950540	9390908	A/T	SNP	L	R	R	L	L	L	R	L	R	L	R	L	R	L	L	R	R	R	L	L	L	R	R	R	R	R	L	L	R	R	L	R	R	L	R	R	L	R
6	M285	M285	36.4841	ab × aa	Cluster62141	6	000252F	9391009	10573791	T/C	SNP	L	R	L	L	L	L	R	L	R	L	R	L	R	L	L	R	R	R	L	L	L	R	R	R	R	-	L	L	R	R	L	R	R	L	R	R	L	R
6	M1573	M1573	38.3502	cd × --	Cluster10007	6	000252F	9391009	10573791	G/A	SNP	L	R	--	L	L	L	L	L	R	L	R	L	R	L	L	-	R	R	L	L	L	R	R	R	R	-	L	L	R	R	L	R	R	L	R	R	L	R
6	M286	M286	40.2166	ab × aa	Cluster9026	6	000252F	9391009	10573791	G/A	SNP	L	R	L	L	L	L	L	L	R	L	R	L	R	L	L	R	R	R	L	L	L	R	R	R	R	R	L	L	R	L	L	R	R	L	R	R	L	R
6	M1301	M1301	43.9522	ab × aa	Cluster61766	6	001721F	11306655	11537422	C/T	SNP	L	R	L	L	L	L	L	L	R	R	R	L	R	L	L	R	R	R	L	L	L	R	R	R	R	R	L	L	R	L	L	R	R	L	R	R	L	R
6	M1118	M1118	47.0651	ab × aa	Cluster70521	6	001276F	11717366	12117274	C/T	SNP	L	R	R	-	L	L	L	L	R	R	R	L	R	L	L	-	R	R	-	L	L	R	R	R	R	R	L	L	R	L	L	R	R	L	R	R	L	R
6	M1180	M1180,M1724	47.688	ab × aa	Cluster35651	6	001418F	12117375	12415847	C/T	SNP	L	R	L	L	L	L	L	L	R	R	R	L	R	L	L	R	R	R	L	L	L	R	R	R	R	R	L	L	R	L	L	R	R	L	L	R	L	R
6	M1083	M1083,M658,M657,M704,M1085,M1084	48.3092	ab × aa	Cluster52874	6	001231F	12832811	13211364	C/T	SNP	L	R	L	L	L	L	L	L	R	R	R	L	R	L	L	R	R	R	L	L	L	R	R	R	R	R	L	L	R	L	L	R	R	L	L	R	L	R
6	M925	M925	48.9315	ab × aa	Cluster62440	6	001019F	14447563	14869946	C/T	SNP	L	R	R	L	L	L	L	L	R	R	R	L	R	L	L	R	-	R	L	L	L	R	R	R	R	-	L	L	R	L	L	R	R	L	L	-	L	R
6	M586	M586,M1161,M1456,M1622,M587,M1645,M585	50.1753	ab × aa	Cluster44242	6	000568F	15865818	16538821	T/C	SNP	L	R	L	L	L	L	L	L	R	R	R	L	R	L	L	R	R	R	L	L	L	R	R	R	R	R	L	L	R	L	L	R	R	L	L	R	L	R
6	M832	M832	50.7966	ab × aa	Cluster841	6	000905F	16538922	17004640	C/T	SNP	L	R	L	L	L	L	L	L	R	R	R	L	R	L	L	R	R	R	L	L	L	R	R	R	R	R	L	L	R	L	L	R	R	L	L	R	L	R
6	M594	M594	52.0394	ab × aa	Cluster9682	6	000574F	17004741	17712317	C/T	SNP	L	R	L	L	L	L	L	L	R	R	R	L	R	L	L	R	R	R	L	L	L	R	R	R	R	R	L	L	R	L	L	R	R	L	L	R	L	R
6	M976	M976,M1675,M919	53.282	ab × aa	Cluster376	6	001106F	19145327	19532875	T/C	SNP	L	R	R	L	L	L	L	L	R	R	R	L	R	L	L	R	R	R	L	L	L	R	R	R	R	R	L	L	R	L	L	R	R	L	L	R	L	R
6	M821	M821,M147,M146	54.5245	ab × aa	Cluster79232	6	000881F	25623050	26080436	C/T	SNP	L	R	L	L	L	L	L	L	L	R	R	L	R	L	L	R	R	R	L	L	L	R	R	R	R	R	L	L	R	L	L	R	R	L	L	R	L	R
6	M521	M521,M827,M826	57.6341	ab × aa	Cluster61460	6	000497F	51710137	52488531	T/A	SNP	L	R	R	L	L	L	L	L	L	R	R	L	R	L	L	R	R	R	L	L	L	R	R	R	R	R	L	L	R	L	L	R	R	L	L	R	L	R
6	M288	M288,M289	58.2552	ab × aa	Cluster70283	6	000255F	65405054	66559427	C/G	SNP	L	R	R	L	L	L	L	L	L	R	R	L	R	L	L	R	R	R	L	L	L	R	R	R	R	R	L	L	R	L	L	R	R	L	L	R	L	R
6	M469	M469,M654	61.9889	ab × aa	Cluster27001	6	000432F	69397764	70228532	C/A	SNP	L	R	R	L	L	L	L	L	L	R	R	L	R	L	L	R	R	R	L	L	R	R	R	R	R	R	L	L	R	L	L	R	R	L	L	R	L	L
6	M338	M338,M336,M1364,M337.M348	62.61	ab × aa	Cluster53563	6	000296F	74953875	76015414	G/T	SNP	L	R	L	L	L	L	L	L	L	R	R	L	R	L	L	R	R	R	L	L	R	R	R	R	R	R	L	L	R	L	L	R	R	L	L	R	L	L
6	M427	M427,M429,M819,M820	68.2243	ab × aa	Cluster61664	6	000396F	77208348	78068802	C/A	SNP	L	R	L	L	L	L	L	L	L	R	R	L	R	L	L	R	R	R	L	L	R	R	R	R	R	R	L	L	R	L	L	R	R	L	L	R	-	L
6	M519	M519	70.3041	ab × aa	Cluster79772	6	000494F	79178233	79981083	G/A	SNP	L	R	L	L	L	L	L	L	L	R	R	L	R	L	L	-	R	R	L	L	R	R	R	-	R	R	L	L	R	L	L	R	R	L	L	-	L	L
6	M780	M780	71.3381	ab × aa	Cluster53011	6	000811F	79981184	80575407	A/C	SNP	L	R	L	L	L	L	L	L	L	R	R	L	R	L	L	R	R	R	L	L	R	R	R	R	R	R	L	L	R	L	L	R	R	L	L	R	L	L
6	M779	M779	73.2073	ab × aa	Cluster26936	6	000811F	79981184	80575407	T/C	SNP	L	R	L	-	L	L	L	L	L	R	R	L	R	L	L	-	R	R	L	L	R	R	R	R	-	R	L	L	R	L	L	R	R	L	L	R	L	L
6	M1594	M1594,M377,M379,M916,M378,M1225,M1593	76.946	cd × --	Cluster824	6	000335F	81905370	82893783	+2AA/C	Indel	L	R	--	L	L	R	L	L	L	R	R	L	R	L	L	R	R	R	L	L	R	R	R	R	R	R	L	L	R	L	L	R	R	L	R	R	L	L
6	M1169	M1169,M917	78.1885	ab × aa	Cluster489	6	001006F	83358081	83781770	C/T	SNP	L	R	L	L	L	R	L	L	L	R	R	L	R	L	L	R	R	R	L	L	R	R	R	R	R	R	L	L	R	L	L	R	R	L	R	R	L	L
6	M1608	M1608	79.431	cd × --	Cluster27300	6	001807F	84326917	84539078	A/G	SNP	L	R	--	L	L	R	L	L	L	R	R	L	R	R	L	R	R	R	L	L	L	R	R	R	R	R	L	L	R	L	L	R	R	L	R	R	L	L
6	M1450	M1450	80.1193	ab × aa	Cluster53657	6	002594F	84870988	84980231	T/G	SNP	L	R	L	L	L	R	L	L	L	R	R	L	R	R	L	R	R	R	L	L	L	R	R	R	R	R	L	L	R	L	L	R	R	L	R	-	L	L
6	M618	M618	84.9775	ab × aa	Cluster53328	6	000601F	85542847	86211922	A/C	SNP	L	R	L	L	L	R	L	L	R	R	R	L	R	R	-	-	R	-	L	L	L	R	L	R	R	R	-	-	R	L	L	R	R	L	R	-	L	L
6	M620	M620	85.6724	ab × aa	Cluster35631	6	000601F	85542847	86211922	T/G	SNP	L	R	L	L	L	R	L	L	R	R	R	L	R	R	L	-	R	R	L	L	L	R	L	R	R	R	L	L	R	L	L	R	R	L	R	L	L	L
6	M1380	M1380,M670,M622	86.2938	ab × aa	Cluster61576	6	000639F	86371466	87017230	T/A	SNP	L	R	L	L	L	R	L	L	R	R	R	L	R	R	L	R	R	R	L	L	L	R	L	R	R	R	L	L	R	L	L	R	R	L	R	L	L	L
6	M671	M671	88.7879	ab × aa	Cluster53701	6	000639F	86371466	87017230	A/T	SNP	L	R	L	L	L	R	L	L	R	R	R	L	R	R	L	-	-	R	L	L	L	R	L	R	-	-	L	L	R	L	L	R	R	L	R	L	L	L
6	M1243	M1243	91.2823	ab × aa	Cluster53351	6	001546F	87519968	87793202	G/A	SNP	L	R	R	L	L	R	L	L	R	R	R	L	R	R	L	R	R	R	L	L	L	R	L	R	R	-	L	L	R	L	L	R	R	L	R	L	L	L
6	M626	M626,M627	93.1475	ab × aa	Cluster44079	6	000604F	88055536	88720100	C/A	SNP	L	R	R	L	L	R	L	L	R	R	R	R	R	R	L	R	R	R	L	L	L	R	L	R	R	R	L	L	R	L	L	R	R	L	R	L	L	L
6	M625	M625	95.0136	ab × aa	Cluster27150	6	000604F	88055536	88720100	T/A	SNP	L	R	L	L	L	R	L	L	R	R	R	R	R	R	L	-	R	R	L	L	L	R	L	R	L	R	L	L	R	L	L	R	R	L	R	L	L	L
6	M734	M734	98.1251	ab × aa	Cluster35734	Not on Chr6	--	--	--	T/C	SNP	L	R	R	L	L	R	L	L	R	R	R	R	R	R	L	R	R	R	L	L	L	R	L	L	L	R	L	L	R	L	L	R	R	L	R	L	L	L
6	M239	M239,M240,M243,M241	100.612	ab × aa	Cluster62036	6	001624F	88720201	88963198	C/T	SNP	L	R	L	L	L	R	L	L	R	R	R	R	R	R	L	R	R	R	L	L	L	R	L	L	L	R	L	L	R	L	L	R	R	L	R	L	L	L
6	M246	M246	104.759	ab × aa	Cluster448	6	000227F	88963299	90171752	T/A	SNP	L	R	L	L	L	R	L	L	R	R	R	R	R	R	L	-	L	R	-	L	L	R	L	L	-	R	-	L	R	L	L	R	R	L	R	L	L	L
6	M248	M248	107.118	ab × aa	Cluster1053	6	000227F	88963299	90171752	T/C	SNP	L	R	R	-	L	R	L	L	R	R	R	R	R	R	L	R	L	R	L	L	L	R	L	-	-	-	L	L	R	L	L	R	R	L	R	L	L	L
6	M249	M249,M255,M1567	108.107	ab × aa	Cluster44220	6	000227F	88963299	90171752	G/A	SNP	L	R	L	L	L	R	L	L	R	R	R	R	R	R	L	R	L	R	L	L	L	R	L	L	L	L	L	L	R	L	L	R	L	L	R	L	L	L
6	M256	M256	111.96	ab × aa	Cluster79511	6	000227F	88963299	90171752	A/+1T	Indel	L	R	L	L	L	R	L	L	R	R	R	R	R	R	L	R	L	R	L	L	L	R	L	L	L	L	L	L	L	L	L	R	L	L	R	L	L	L
7	M935	M935	0	ab × aa	Cluster827	7	001039F	2867538	3272255	G/T	SNP	L	R	L	R	L	L	R	R	R	R	R	L	L	R	R	-	R	L	-	L	R	R	L	R	R	L	-	R	R	L	L	R	L	L	R	L	R	L
7	M932	M932,M934	1.32482	ab × aa	Cluster52833	7	001039F	2867538	3272255	A/G	SNP	L	R	L	R	L	L	R	R	R	R	R	L	L	R	L	R	R	L	R	L	R	R	L	R	R	L	R	R	R	L	L	R	L	L	R	L	R	L
7	M541	M541,M544	7.88811	ab × aa	Cluster44976	7	000529F	3353415	4075743	T/A	SNP	L	R	L	R	L	L	R	R	R	R	R	L	L	R	L	-	L	L	R	L	R	R	L	R	R	L	R	R	R	L	L	R	L	L	L	L	R	L
7	M1219	M1219	15.1171	ab × aa	Cluster78813	7	001477F	4075844	4357072	C/G	SNP	L	R	R	R	L	L	R	R	R	R	R	L	L	R	L	L	L	L	R	L	R	R	R	R	L	L	R	R	R	L	L	R	L	L	L	L	R	L
7	M418	M418	15.7386	ab × aa	Cluster44319	7	000388F	4357173	5261616	C/T	SNP	L	R	R	R	L	L	R	L	R	R	R	L	L	R	L	L	L	L	R	L	R	R	R	R	L	L	R	R	R	L	L	R	L	L	L	L	R	L
7	M417	M417	18.2281	ab × aa	Cluster62373	7	000388F	4357173	5261616	C/T	SNP	L	R	L	R	L	L	R	L	R	R	R	L	L	R	L	-	L	L	R	L	L	R	R	R	L	L	-	R	R	L	L	R	L	L	L	L	R	L
7	M1467	M1467	18.8523	ab × aa	Cluster528	7	000388F	4357173	5261616	C/-4CATT	Indel	L	R	R	R	L	L	R	L	R	R	R	L	L	R	L	L	L	-	R	L	L	R	R	R	L	L	R	-	R	L	L	R	-	L	L	L	R	L
7	M1452	M1452	19.5164	ab × aa	Cluster3974	Not on Chr7	--	--	--	C/T	SNP	L	R	R	R	L	L	R	L	R	R	R	L	L	R	L	L	L	L	R	L	L	R	R	R	L	L	R	R	R	L	L	R	L	L	L	L	R	L
7	M1240	M1240,M1429,M931,M1432,M1709	28.9087	ab × aa	Cluster35626	7	001535F	6502147	6775267	T/C	SNP	L	R	L	R	L	L	R	L	L	R	R	L	L	R	L	L	L	L	R	L	L	L	R	R	L	L	R	R	R	L	L	R	L	L	L	L	R	L
7	M928	M928,M927,M929	30.7729	ab × aa	Cluster4167	7	001032F	6775368	7175897	T/A	SNP	L	R	L	R	L	L	R	L	L	R	R	L	L	R	L	L	L	L	R	L	L	L	R	R	L	L	R	R	R	L	L	R	L	L	L	L	R	L
7	M365	M365,M367,M368,M366	37.0164	ab × aa	Cluster52917	7	000318F	7969944	9011070	T/A	SNP	L	R	L	R	L	L	R	L	L	L	L	L	L	R	L	L	L	L	R	L	L	L	R	R	L	L	R	R	R	L	L	R	L	L	L	L	R	L
7	M1284	M1284,M1281	37.6375	ab × aa	Cluster18830	7	001687F	9011171	9239070	T/C	SNP	L	R	L	R	L	L	R	L	L	L	L	L	L	L	L	L	L	L	R	L	L	L	R	R	L	L	R	R	R	L	L	R	L	L	L	L	R	L
7	M1003	M1003,M1004	38.2587	ab × aa	Cluster52855	7	001158F	10452325	10819930	C/G	SNP	L	R	R	R	L	L	R	L	L	L	L	L	L	L	L	L	L	L	R	L	L	L	R	R	L	L	R	R	R	L	L	R	L	L	L	L	R	L
7	M1007	M1007,M1385	39.5012	ab × aa	Cluster70128	7	001158F	10452325	10819930	G/T	SNP	L	R	L	R	L	L	R	L	L	L	L	L	L	L	L	L	L	L	R	L	L	L	R	R	L	L	R	R	R	L	L	R	L	L	L	L	R	L
7	M674	M674	41.3658	ab × aa	Cluster52934	Not on Chr7	--	--	--	G/T	SNP	L	R	R	R	L	L	-	L	L	L	L	L	L	L	L	L	L	L	R	L	L	L	R	R	L	L	R	R	R	L	L	R	L	L	L	L	R	L
7	M1561	M1561,M1562	42.6088	cd × --	Cluster70625	7	000210F	11667271	12937999	G/A	SNP	L	R	--	R	L	L	R	L	L	L	L	L	L	L	L	L	L	L	R	L	L	L	R	R	L	L	R	R	R	L	L	R	L	L	L	L	R	L
7	M649	M649,M1631,M647	45.7184	ab × aa	Cluster79347	7	000617F	13230061	13864148	A/+1G	Indel	L	R	L	R	L	L	R	L	L	L	L	L	L	L	L	L	L	L	R	L	L	L	R	R	L	R	R	R	R	L	L	R	L	L	L	L	R	R
7	M1156	M1156	48.2049	ab × aa	Cluster35855	7	001356F	13864249	14167471	T/C	SNP	L	R	L	R	L	L	R	L	L	L	L	L	L	L	L	L	L	L	R	L	L	L	R	R	L	R	R	R	R	L	R	R	L	L	L	L	R	R
7	M568	M568,M1395,M569	48.8261	ab × aa	Cluster9061	7	000553F	18161584	18897580	C/T	SNP	L	R	R	R	L	L	R	L	L	L	L	L	L	L	L	L	L	L	R	L	L	L	R	R	L	R	R	R	R	L	R	R	L	L	L	L	R	R
7	M1095	M1095	50.0691	ab × aa	Cluster44659	7	001249F	21130334	21466339	G/A	SNP	L	R	L	R	L	L	R	L	L	L	L	L	L	L	L	L	L	L	-	L	L	L	R	R	L	R	R	R	R	L	R	R	L	L	L	L	R	R
7	M123	M123,M122,M457,M1489,M386,M410,M411,M120	50.6907	ab × aa	Cluster24895	7	000102F	21466440	23192391	A/G	SNP	L	R	L	R	L	L	R	L	L	L	L	L	L	L	L	L	L	L	R	L	L	L	R	R	L	R	R	R	R	L	R	R	L	L	L	L	R	R
7	M16	M16,M192,M85,M213,M264,M1572,M1686,M282,M537,M1559	51.3121	ab × aa	Cluster119	7	000009F	44348513	47765121	G/A	SNP	L	R	L	R	L	L	R	L	L	L	L	L	L	L	L	L	L	L	R	L	L	L	R	R	L	R	R	R	R	L	R	R	L	L	L	L	R	R
7	M1668	M1668,M1582,M83,M284,M84,M1531,M538	51.9333	cd × --	Cluster35965	7	000964F	60053798	60516207	C/T	SNP	L	R	--	R	L	L	R	L	L	L	L	L	L	L	L	L	L	L	R	L	L	L	R	R	L	R	R	R	R	L	R	R	L	L	L	L	R	R
7	M901	M901,M432,M944,M942,M943,M1682	53.1758	ab × aa	Cluster18101	Not on Chr7	--	--	--	G/T	SNP	L	R	L	R	L	L	R	L	L	L	L	L	L	L	L	L	L	L	R	L	L	L	R	R	L	R	R	R	R	L	R	R	L	L	L	L	R	R
7	M1634	M1634	53.797	cd × --	Cluster1520	7	000293F	67765058	68761284	T/C	SNP	L	R	--	R	L	L	R	L	L	L	L	L	L	L	L	L	L	L	R	L	L	L	R	R	L	R	R	R	R	L	R	R	L	L	L	L	R	R
7	M1050	M1050,M607,M1049,M609	54.4181	ab × aa	Cluster61584	7	001198F	69931824	70298408	C/T	SNP	L	R	L	R	L	L	R	L	L	L	L	L	L	L	L	L	L	L	R	L	L	L	R	R	L	R	R	R	R	L	R	R	L	L	L	L	R	R
7	M69	M69	55.6608	ab × aa	Cluster69997	7	000972F	70950010	71393970	C/T	SNP	L	R	L	R	L	L	R	L	L	L	L	L	L	L	L	L	L	L	R	L	L	L	R	R	L	R	R	R	R	L	R	R	L	L	L	L	R	R
7	M1151	M1151,M759,M684,M1160,M1102,M271,M758,M685,M26,M1639,M1153,M1569,M1149,M1159,M1099,M1638,M1710,M757,M1464	58.1476	ab × aa	Cluster26844	7	001354F	75084546	75417889	C/G	SNP	L	R	L	R	L	L	R	L	L	L	L	L	L	L	L	L	L	L	R	L	L	L	R	R	L	R	R	R	R	L	R	R	L	L	L	L	R	R
7	M499	M499,M272	59.3902	ab × aa	Cluster1034	7	000240F	76453615	77639441	C/G	SNP	L	R	L	R	L	L	R	L	L	L	L	L	L	L	L	L	L	L	R	L	L	L	R	R	L	R	R	R	R	L	R	R	L	L	L	L	R	R
7	M1613	M1613	60.6348	cd × --	Cluster79176	7	000465F	77639542	78321796	T/C	SNP	L	R	--	R	L	-	R	L	L	L	L	L	L	L	L	L	L	L	R	L	L	L	R	R	L	R	R	R	R	L	R	R	L	L	L	L	R	R
7	M1292	M1292,M1742	66.8804	ab × aa	Cluster693	7	001693F	79722722	79962326	G/T	SNP	L	R	R	R	L	L	R	L	L	L	L	L	L	L	L	L	R	L	R	L	L	L	R	R	L	R	R	R	R	R	R	R	L	R	L	L	R	R
7	M1119	M1119,M1120	68.1229	ab × aa	Cluster17833	7	001278F	80316800	80654703	T/+1A	Indel	L	R	R	R	L	L	R	L	L	L	L	L	L	L	L	L	R	L	R	L	L	L	L	R	L	R	R	R	R	R	R	R	L	R	L	L	R	R
7	M1138	M1138	69.3654	ab × aa	Cluster61543	7	000244F	80981136	82127767	T/C	SNP	L	R	R	R	L	L	R	L	L	L	L	L	L	L	L	L	R	L	R	L	L	L	L	R	L	R	R	R	R	R	R	R	L	R	L	L	R	R
7	M1570	M1570	70.2267	cd × --	Cluster36091	7	000244F	80981136	82127767	G/T	SNP	L	R	--	R	L	-	R	L	L	L	L	L	L	L	L	-	R	L	-	L	L	L	L	R	-	R	-	R	R	R	R	R	L	R	L	L	R	R
7	M281	M281	71.9687	ab × aa	Cluster27513	7	000244F	80981136	82127767	G/A	SNP	L	R	R	R	L	-	R	L	L	L	L	L	L	L	L	-	R	L	-	R	L	L	L	R	-	R	-	R	R	R	R	R	L	R	L	-	R	R
7	M280	M280	78.1316	ab × aa	Cluster78916	7	000244F	80981136	82127767	T/G	SNP	L	R	L	R	L	L	R	L	L	L	L	L	L	R	L	L	R	L	-	R	L	L	L	R	L	L	R	R	R	R	L	R	L	R	L	L	R	R
7	M1435	M1435	83.5811	ab × aa	Cluster9600	7	002463F	82127868	82238599	G/A	SNP	L	R	R	R	L	L	R	L	R	L	R	L	L	R	R	-	R	L	R	R	L	L	L	R	-	L	R	R	R	R	L	R	L	R	L	-	R	R
7	M1228	M1228	85.0969	ab × aa	Cluster564	7	001513F	82238700	82514128	G/+2CC	Indel	L	R	R	R	L	L	R	L	R	L	R	L	L	R	R	-	R	L	-	R	L	L	L	R	-	L	-	R	R	R	L	R	L	R	L	L	R	R
7	M733	M733	86.5314	ab × aa	Cluster70858	7	000735F	82514229	83083087	C/T	SNP	L	R	L	R	L	L	R	L	R	L	R	L	L	R	R	L	-	L	-	R	L	L	L	R	L	L	-	R	R	R	L	R	L	R	L	-	R	-
7	M1713	M1713	87.968	cd × --	Cluster54050	7	001608F	83910268	84167415	A/G	SNP	L	R	--	R	L	-	R	L	R	L	R	L	L	R	R	-	R	L	R	R	L	L	L	R	-	-	R	R	R	R	L	R	L	R	L	-	R	R
7	M221	M221	90.0418	ab × aa	Cluster53916	7	000211F	84676069	85892732	A/T	SNP	L	R	R	R	L	L	R	L	R	L	R	L	L	R	R	-	R	L	R	R	L	L	L	R	L	L	R	R	R	R	L	R	L	R	L	L	R	R
7	M219	M219	93.7802	ab × aa	Cluster239	7	000211F	84676069	85892732	A/G	SNP	L	R	L	R	L	L	L	L	R	L	R	L	R	R	R	L	L	L	R	R	L	L	L	R	L	L	R	R	R	R	L	R	L	R	L	L	R	R
7	M218	M218,M1565,M217	95.6456	ab × aa	Cluster79262	7	000211F	84676069	85892732	A/G	SNP	L	R	R	R	L	R	L	L	R	L	R	L	R	R	R	L	L	L	R	R	L	L	L	R	L	L	R	R	R	R	L	R	L	R	L	L	R	R
7	M784	M784	98.1353	ab × aa	Cluster53184	7	000812F	85892833	86374056	G/T	SNP	L	R	L	R	L	R	L	L	R	L	R	L	R	R	R	-	L	L	R	R	L	L	L	R	L	L	R	R	R	R	L	R	R	R	L	L	R	R
7	M783	M783	100.232	ab × aa	Cluster18601	7	000812F	85892833	86374056	T/A	SNP	L	R	L	R	L	R	L	L	R	L	R	L	R	R	R	-	L	L	-	R	L	L	L	R	L	-	-	R	R	R	L	R	R	R	L	L	L	R
7	M989	M989	109.448	ab × aa	Cluster36367	7	001137F	87807632	88239892	T/C	SNP	L	R	L	R	L	R	L	L	R	L	R	L	R	L	R	-	L	L	-	R	L	L	L	R	-	-	-	R	R	R	L	R	R	R	R	L	L	R
7	M1679	M1679	109.448	cd × --	Cluster70574	7	001137F	87807632	88239892	+2TA/T	Indel	L	R	--	R	L	R	L	L	R	L	R	L	R	L	R	L	L	L	R	R	L	L	L	R	L	L	L	R	R	R	L	R	R	R	R	L	L	R
7	M1705	M1705,M1216	110.691	cd × --	Cluster70654	7	001467F	88595860	88871434	T/C	SNP	L	R	--	R	L	R	L	L	R	L	R	L	R	L	R	L	R	L	R	R	L	L	L	R	L	L	L	R	R	R	L	R	R	R	R	L	L	R
7	M1718	M1718	115.676	cd × --	Cluster70493	7	001676F	89499402	89729560	G/C	SNP	L	R	--	R	L	R	L	L	R	L	R	L	R	L	R	L	R	L	R	R	L	L	L	R	R	L	L	R	R	R	L	R	R	R	R	L	L	R
8	M830	M830	0	ab × aa	Cluster26720	8	000898F	1166935	1645933	C/A	SNP	L	R	R	R	R	L	L	L	L	R	L	L	L	R	L	R	R	L	L	R	R	R	R	R	L	L	L	L	R	L	L	R	L	R	R	L	L	R
8	M1664	M1664,M829	0.625455	cd × --	Cluster45170	8	000898F	1166935	1645933	C/T	SNP	L	R	--	R	R	L	L	L	L	R	L	L	L	R	L	R	R	L	L	R	R	R	R	R	L	L	L	L	R	L	L	R	L	R	R	L	L	R
8	M966	M966,M965	3.2295	ab × aa	Cluster421	8	001092F	1826142	2233401	T/A	SNP	L	R	L	R	R	L	L	L	L	R	L	L	L	R	L	R	R	L	L	R	R	R	R	R	L	L	L	L	R	L	L	R	L	R	R	L	L	R
8	M679	M679	13.722	ab × aa	Cluster36425	8	000645F	3452755	4080053	A/G	SNP	L	R	R	R	R	L	L	L	R	R	L	L	L	R	L	R	R	L	-	R	R	R	L	R	L	-	L	L	R	L	L	L	L	R	R	-	L	R
8	M678	M678	14.4712	ab × aa	Cluster70008	8	000645F	3452755	4080053	G/C	SNP	L	R	R	R	R	L	L	L	R	R	L	L	L	R	L	R	R	L	L	R	R	R	L	R	L	L	L	L	R	L	L	L	L	R	R	L	L	R
8	M676	M676	14.4713	ab × aa	Cluster18764	8	000645F	3452755	4080053	G/A	SNP	L	R	L	R	R	L	L	L	R	R	L	L	L	R	L	-	R	L	-	R	R	R	L	R	L	L	L	L	R	L	L	L	L	R	R	L	L	R
8	M1424	M1424	15.8014	ab × aa	Cluster70852	8	002413F	4146311	4271944	A/T	SNP	L	R	R	R	R	L	L	L	R	L	L	L	L	R	L	R	R	L	-	R	R	R	L	R	L	L	L	L	R	L	L	L	L	R	R	L	L	R
8	M688	M688	22.7683	ab × aa	Cluster1025	Not on Chr8	--	--	--	G/T	SNP	L	R	L	R	L	L	L	L	R	L	L	L	L	R	L	L	L	L	L	R	R	R	L	R	L	L	L	L	R	L	L	L	L	L	R	L	L	R
8	M1195	M1195	24.1574	ab × aa	Cluster45306	8	001435F	5382152	5681007	T/G	SNP	L	R	R	R	L	L	L	L	R	L	L	L	L	R	L	-	L	L	L	R	R	R	L	R	R	L	L	L	R	L	L	L	L	L	R	-	L	R
8	M849	M849,M850,[M1494]	33.2897	ab × aa	Cluster44082	8	000912F	7367780	7857212	C/G	SNP	L	R	L	R	L	R	L	L	R	L	L	L	L	R	L	L	L	L	L	R	R	L	L	R	R	L	L	R	R	L	L	L	L	L	R	L	L	R
8	M1666	M1666,[M1494]	33.9109	cd × --	Cluster53367	8	000912F	7367780	7857212	C/T	SNP	L	R	--	R	L	R	L	L	R	L	L	L	L	R	L	L	L	L	L	R	R	L	L	R	R	L	L	R	R	L	L	L	L	L	R	L	L	R
8	M1383	M1383	36.3975	ab × aa	Cluster69878	Not on Chr8	--	--	--	C/T	SNP	L	R	L	R	L	R	L	R	R	L	L	L	L	R	L	L	L	L	L	R	R	L	L	R	R	L	L	R	R	L	L	L	R	L	R	L	L	R
8	M470	M470	37.0195	ab × aa	Cluster36210	Not on Chr8	--	--	--	C/T	SNP	L	R	R	R	L	R	L	R	R	L	L	L	L	R	L	L	L	L	L	R	R	L	L	R	R	L	L	R	R	L	L	L	R	L	R	L	L	R
8	M374	M374	38.8857	ab × aa	Cluster18162	8	000334F	9314017	10208930	G/T	SNP	L	R	R	R	L	R	L	R	R	L	L	L	L	R	L	-	-	L	L	R	R	L	L	R	R	L	L	R	R	L	L	L	R	L	R	L	L	R
8	M294	M294,M1590,M375,M292	40.1296	ab × aa	Cluster78823	8	000260F	10500447	11647014	A/G	SNP	L	R	R	R	L	R	L	R	R	L	L	L	L	R	L	L	L	L	L	R	R	L	L	R	R	L	L	R	R	L	L	L	R	L	R	L	L	R
8	M291	M291,M1577, [M1201,M293]	40.7508	ab × aa	Cluster18840	8	000260F	10500447	11647014	A/C	SNP	L	R	R	R	L	R	L	R	R	L	L	L	L	R	L	L	L	L	L	R	R	L	L	R	R	L	R	R	R	L	L	L	R	L	R	L	L	R
8	M328	M328,M485,M793,M1656,M1704,M551,M1052,M1475,M1264,[M1201,M293]	41.3719	ab × aa	Cluster251	8	000286F	14735648	15827404	A/G	SNP	L	R	L	R	L	R	L	R	R	L	L	L	L	R	L	L	L	L	L	R	R	L	L	R	R	L	R	R	R	L	L	L	R	L	R	L	L	R
8	M212	M212	43.2361	ab × aa	Cluster61926	8	000205F	16713754	17942765	G/A	SNP	L	R	L	R	L	R	L	R	R	L	L	L	L	R	L	L	L	R	L	L	R	L	L	R	R	L	R	R	R	L	L	L	R	L	R	L	L	R
8	M237	M237	43.8574	ab × aa	Cluster44778	8	000226F	20728937	21929936	T/A	SNP	L	R	R	R	L	R	L	R	R	L	L	L	L	R	L	-	L	R	L	L	R	L	L	R	R	-	R	R	R	L	L	L	R	L	R	-	L	R
8	M236	M236,M373	44.4786	ab × aa	Cluster53377	8	000226F	20728937	21929936	T/C	SNP	L	R	L	R	L	R	L	R	R	L	L	L	L	R	L	L	L	R	L	L	R	L	L	R	R	L	R	R	R	L	L	L	R	L	R	L	L	R
8	M215	M215,[M407]	45.3053	ab × aa	Cluster79551	8	000208F	26232613	27501763	G/A	SNP	L	R	L	R	L	R	L	R	R	L	L	R	L	R	L	L	L	R	L	L	R	L	L	R	R	L	R	R	R	L	L	L	R	L	R	L	L	R
8	M318	M318,M161,M1566,M178,M1554,M176,M228,M297,M1552	46.9637	ab × aa	Cluster35541	8	000276F	52003648	53087296	A/G	SNP	L	R	R	R	L	R	L	R	R	L	L	R	L	R	L	L	L	R	L	L	R	L	L	R	R	L	R	R	R	L	L	L	R	L	R	L	L	R
8	M208	M208	47.5849	ab × aa	Cluster70274	8	000202F	57554171	58808933	A/G	SNP	L	R	L	R	L	R	L	R	R	L	L	R	L	R	L	L	L	R	L	L	R	L	L	R	R	L	R	R	R	L	L	L	R	L	R	L	L	R
8	M776	M776,M157,M156,M114,M1546,M115,M817,M1545,M113,M1717,M1544	48.206	ab × aa	Cluster8902	8	000789F	61494765	62032747	G/C	SNP	L	R	R	R	L	R	L	R	R	L	L	R	L	R	L	L	L	R	L	L	R	L	L	R	R	L	R	R	R	L	L	L	R	L	R	L	L	R
8	M463	M463	49.4515	ab × aa	Cluster18880	8	000429F	72736909	73572879	G/A	SNP	L	R	L	R	L	R	L	R	R	L	L	R	L	R	L	-	L	R	-	L	R	L	L	R	-	-	-	R	R	L	L	L	R	L	R	-	L	R
8	M1447	M1447	50.6971	ab × aa	Cluster78752	Not on Chr8	--	--	--	C/T	SNP	L	R	L	R	L	R	L	R	R	L	L	R	L	R	L	L	L	R	L	L	R	L	L	R	R	L	R	R	R	L	L	L	R	L	R	L	L	R
8	M1088	M1088,M1362,M1278	51.3186	ab × aa	Cluster61639	8	001234F	73572980	73922588	T/G	SNP	L	R	R	R	L	R	L	R	R	L	L	R	L	R	L	L	L	R	-	L	R	L	L	R	R	L	R	R	R	L	L	L	R	R	R	L	L	R
8	M741	M741,M1136,M940,M844,M845	53.1829	ab × aa	Cluster53090	8	000741F	77718988	78302072	A/T	SNP	L	R	L	R	L	R	L	L	R	L	L	R	L	R	L	L	L	R	L	L	R	L	L	R	R	L	R	R	R	L	L	L	R	R	R	L	L	R
8	M926	M926,M848,M846	53.8041	ab × aa	Cluster61394	8	001025F	78624044	79036695	T/A	SNP	L	R	L	R	L	R	L	L	R	L	L	R	L	R	L	L	L	R	L	L	R	L	L	R	R	L	R	R	R	L	L	L	R	R	R	L	L	R
8	M1396	M1396,M945	56.7087	ab × aa	Cluster53370	8	001071F	79646911	80065919	T/C	SNP	L	R	L	R	L	R	L	L	R	L	L	R	L	R	L	L	L	R	L	L	R	L	L	R	R	L	R	R	R	L	L	L	R	R	R	L	L	R
8	M1371	M1371	58.1569	ab × aa	Cluster9641	8	002149F	80649077	80809408	A/T	SNP	L	R	R	R	L	R	L	L	R	L	L	R	L	R	L	L	L	R	L	L	R	L	L	R	R	L	R	R	R	L	L	L	R	R	R	L	L	R
8	M1673	M1673	61.896	cd × --	Cluster70844	8	001061F	81732923	82139763	T/C	SNP	L	R	--	R	L	R	L	L	R	L	L	R	L	R	L	L	L	R	-	L	-	L	L	R	R	L	R	R	R	L	L	L	R	R	R	L	L	R
8	M1422	M1422	64.8107	ab × aa	Cluster79566	8	002380F	82139864	82268508	A/G	SNP	L	R	R	R	L	R	L	L	R	L	L	R	L	R	L	-	R	R	-	L	R	L	L	R	R	L	R	R	R	L	L	L	R	R	R	-	L	R
8	M1367	M1367	66.2669	ab × aa	Cluster313	8	002110F	82268609	82432654	A/C	SNP	L	R	R	R	L	R	L	L	R	L	L	R	L	R	L	L	R	R	L	L	R	L	L	R	R	L	R	R	R	L	L	L	R	R	R	L	L	R
8	M853	M853	68.7555	ab × aa	Cluster9593	Not on Chr8	--	--	--	T/-2CA	Indel	L	R	R	R	L	R	L	R	R	L	L	R	L	R	L	L	R	L	L	L	R	L	L	R	R	L	R	R	R	L	L	L	R	R	R	L	L	R
8	M656	M656	71.8829	ab × aa	Cluster44571	8	000624F	82574114	83244719	T/G	SNP	L	R	R	R	R	-	L	R	R	L	L	R	L	R	L	-	R	L	-	L	R	L	L	L	R	-	-	L	R	L	L	L	R	R	R	-	L	R
8	M1060	M1060	76.2576	ab × aa	Cluster9071	8	001206F	83597980	83959483	G/T	SNP	L	R	R	R	R	R	L	R	R	L	L	R	L	R	L	L	R	L	L	L	R	L	L	L	R	L	R	L	R	L	L	L	R	R	R	L	L	R
8	M1063	M1063	76.8797	ab × aa	Cluster36469	8	001206F	83597980	83959483	G/A	SNP	L	R	L	R	R	R	L	R	R	L	L	R	L	R	L	L	R	L	L	L	R	L	L	L	R	L	R	L	R	L	L	L	R	R	L	L	L	-
8	M1293	M1293	78.1233	ab × aa	Cluster41872	Not on Chr8	--	--	--	G/A	SNP	L	R	R	R	R	R	L	R	R	L	L	R	L	R	L	L	R	L	L	L	R	L	L	L	R	L	R	L	R	L	L	L	R	R	L	L	L	R
8	M1332	M1332,M1330,M1469	83.7382	ab × aa	Cluster78784	8	001864F	84277264	84479946	G/C	SNP	L	R	R	R	R	R	L	R	R	L	L	R	L	R	L	-	R	L	L	L	R	L	L	L	R	L	R	L	R	L	L	L	R	R	L	L	L	R
8	M908	M908	84.9869	ab × aa	Cluster62085	8	000989F	84480047	84947611	T/C	SNP	L	R	L	R	R	R	L	R	R	L	L	R	L	R	L	L	R	L	-	L	R	L	L	L	-	L	-	L	R	L	L	L	R	R	L	L	L	R
8	M1434	M1434	88.4527	ab × aa	Cluster53679	8	002451F	84947712	85082041	A/G	SNP	L	R	L	R	R	R	L	R	R	L	L	R	L	R	L	L	R	L	L	L	R	L	L	L	R	L	R	L	R	R	L	L	R	R	L	L	L	R
8	M1751	M1751	91.2256	cd × --	Cluster1117	8	002817F	85120212	85213970	G/A	SNP	L	R	--	R	R	R	L	R	R	L	L	R	L	R	L	-	R	L	R	L	R	L	L	L	R	L	R	L	R	R	L	L	R	R	L	L	L	R
8	M725	M725	94.9671	ab × aa	Cluster53466	8	000714F	85214071	85804642	G/C	SNP	L	R	R	R	R	R	L	R	R	L	L	R	L	R	L	-	R	L	R	L	R	R	L	L	R	L	R	L	R	R	L	L	R	R	L	L	L	R
8	M724	M724	96.2209	ab × aa	Cluster9911	8	000714F	85214071	85804642	G/A	SNP	L	R	L	R	R	R	L	R	L	L	L	R	L	R	L	-	R	L	R	L	R	R	L	L	R	-	R	L	R	R	L	L	R	R	L	L	L	R
8	M721	M721,M716,M722,M720,M723	96.847	ab × aa	Cluster36231	8	000714F	85214071	85804642	C/A	SNP	L	R	L	R	R	R	L	R	L	L	L	R	L	R	L	L	R	L	R	L	R	R	L	L	R	L	R	L	R	R	L	L	R	R	L	L	L	R
9	M501	M501	0	ab × aa	Cluster53647	9	000468F	160204	968602	T/G	SNP	L	R	L	-	R	R	L	R	L	R	R	L	R	L	L	-	L	R	R	R	R	R	L	L	L	-	L	R	R	L	R	R	L	R	L	-	L	-
9	M1446	M1446	7.59088	ab × aa	Cluster35628	9	002548F	1314548	1427962	G/C	SNP	L	R	R	L	R	R	L	L	L	R	R	L	R	L	L	L	R	R	-	R	R	R	L	L	L	L	L	R	R	L	R	R	L	R	L	L	L	R
9	M836	M836	13.942	ab × aa	Cluster9798	9	000772F	1428063	1971024	C/T	SNP	L	R	R	-	L	R	L	L	L	R	R	L	R	L	R	L	R	R	L	R	R	R	L	L	L	L	L	R	R	L	R	R	L	R	L	-	L	R
9	M1094	M1094	16.6132	ab × aa	Cluster69938	9	001245F	2456500	2803714	C/A	SNP	L	R	L	L	L	R	L	L	L	R	R	L	R	L	R	L	R	R	L	R	R	R	L	L	L	L	L	R	R	L	R	R	L	R	L	L	L	R
9	M1168	M1168	21.6267	ab × aa	Cluster70800	9	001396F	3427921	3719320	C/T	SNP	L	R	L	-	L	-	L	L	L	R	R	L	R	L	R	-	R	R	-	R	R	R	L	L	L	L	L	R	R	L	R	R	L	R	L	L	L	R
9	M1492	M1492	27.0627	ab × aa	Cluster53079	9	003960F	4207020	4250549	T/G	SNP	L	R	R	L	L	R	R	L	L	R	R	L	R	L	R	-	R	R	-	R	R	R	L	L	-	L	-	R	R	L	R	R	L	R	R	-	L	R
9	M1720	M1720	31.077	cd × --	Cluster9446	9	001748F	4861811	5085821	A/T	SNP	L	R	--	R	L	R	R	L	L	R	R	L	R	L	R	L	R	R	L	R	R	R	L	L	L	L	L	R	R	L	R	L	L	R	R	R	L	L
9	M1721	M1721	31.8226	cd × --	Cluster27940	9	001748F	4861811	5085821	A/T	SNP	L	R	--	R	L	R	R	L	L	R	R	L	R	L	R	-	R	R	-	R	R	R	L	L	-	-	L	R	R	L	R	L	L	R	R	R	L	L
9	M1392	M1392,M1246	34.8124	ab × aa	Cluster18586	Not on Chr9	--	--	--	C/T	SNP	L	R	R	R	L	R	R	L	L	R	R	L	R	L	R	L	R	R	L	R	R	R	L	L	L	L	L	R	R	L	R	L	L	R	R	R	L	L
9	M1010	M1010,M1681	39.7978	ab × aa	Cluster17908	9	001163F	6529194	6903909	T/G	SNP	L	R	R	R	L	R	R	L	L	R	R	R	R	L	R	L	R	R	L	R	R	L	L	L	R	R	L	R	R	L	R	L	L	R	R	R	L	L
9	M1409	M1409	41.6621	ab × aa	Cluster9851	9	002330F	7225486	7359121	T/C	SNP	L	R	R	R	L	R	R	L	L	R	R	R	R	L	R	L	R	R	L	R	R	L	L	L	R	-	L	R	R	L	R	L	L	R	R	R	L	L
9	M1740	M1740,M1690,M885	42.2834	cd × --	Cluster79099	9	001283F	7961129	8281226	G/T	SNP	L	R	--	R	L	R	R	L	L	R	R	R	L	L	R	L	R	R	L	R	R	L	L	L	R	R	L	R	R	L	R	L	L	R	R	R	L	L
9	M1680	M1680,M528	44.1476	cd × --	Cluster61847	9	001141F	8473676	8833128	T/A	SNP	L	R	--	R	L	R	R	L	L	R	R	R	L	L	R	L	R	R	L	R	R	L	L	L	R	R	L	R	R	L	R	L	L	R	R	R	L	L
9	M516	M516,M515,M529,M514	45.3901	ab × aa	Cluster379	9	000490F	9854356	10631926	G/T	SNP	L	R	R	R	L	R	R	L	L	R	R	R	L	L	R	L	R	R	L	R	R	L	L	L	R	R	L	R	L	L	R	L	L	R	R	R	L	L
9	M486	M486,M862,M861,M483,M482,M488,M863	46.0112	ab × aa	Cluster226	9	000453F	11370274	12160653	T/G	SNP	L	R	R	R	L	R	R	L	L	R	R	R	L	L	R	L	R	R	L	R	R	L	L	L	R	R	L	R	L	L	R	L	L	R	R	R	L	L
9	M166	M166,M185,M1239,M1266,M343,M326,M1272,M165,M1553,M181,M372,M189,M182,M1267,M1455,M184,M191,M1173,M1271,M495,M324,M1174,M456,M978,M496,M187,M190,M503,M494,M325,[M216]	47.2537	ab × aa	Cluster26880	9	000146F	25001850	26472831	C/T	SNP	L	R	L	R	L	R	R	L	L	R	R	R	L	L	R	L	R	R	L	R	R	L	L	L	R	R	L	R	L	L	R	L	L	R	R	R	L	L
9	M1503	M1503,M1726,M39,M35,M1632,M36,M415,M37,M38,M624,M1035,M1486,M201,M34,M1604,[M216]	47.8749	cd × --	Cluster35826	9	000017F	37216084	39998398	T/A	SNP	L	R	--	R	L	R	R	L	L	R	R	R	L	L	R	L	R	R	L	R	R	L	L	L	R	R	L	R	L	L	R	L	L	L	R	R	L	L
9	M103	M103	51.6113	ab × aa	Cluster36197	9	000087F	65012588	66413901	A/G	SNP	L	R	L	-	L	R	R	L	L	R	R	R	L	L	R	L	R	R	L	R	R	L	L	L	R	R	L	R	L	L	R	L	L	L	R	-	L	L
9	M907	M907,M1669,[M1000]	53.4783	ab × aa	Cluster8892	9	000981F	66702807	67134485	A/G	SNP	L	R	R	R	L	R	R	L	L	R	R	R	L	L	R	L	R	R	L	R	R	L	L	L	R	R	L	R	R	L	R	L	L	L	R	R	L	L
9	M1001	M1001,[M1000]	54.0995	ab × aa	Cluster44134	9	001150F	69486057	69849445	G/A	SNP	L	R	R	R	L	R	R	L	L	R	R	R	L	L	R	L	R	R	L	R	R	L	L	L	R	R	L	R	R	L	R	L	L	L	R	R	L	L
9	M1124	M1124,M1123	57.2112	ab × aa	Cluster44779	9	001286F	71366546	71688949	T/C	SNP	L	R	R	R	L	R	R	L	L	R	R	R	L	L	R	-	R	R	L	R	R	L	L	L	R	R	L	R	R	L	R	L	L	L	R	R	L	L
9	M535	M535,M536	59.7034	ab × aa	Cluster224	9	000519F	71689050	72438526	G/A	SNP	L	R	L	L	L	R	R	L	L	R	R	R	L	L	R	L	R	R	L	R	R	R	L	L	-	R	L	R	R	L	R	L	L	L	R	-	L	L
9	M534	M534	62.8209	ab × aa	Cluster256	9	000519F	71689050	72438526	G/C	SNP	L	R	R	R	L	R	R	L	L	R	R	R	L	L	R	-	R	R	-	R	R	R	L	L	R	R	-	R	R	L	R	L	L	L	R	R	L	L
9	M790	M790	65.9334	ab × aa	Cluster26908	9	000819F	72938347	73476024	A/C	SNP	L	R	R	R	L	R	R	L	L	R	R	R	L	R	R	L	R	R	L	R	R	R	L	L	R	R	R	R	R	L	R	L	L	L	R	R	L	L
9	M1137	M1137	69.8403	ab × aa	Cluster44801	9	002228F	74992706	75139845	G/A	SNP	L	R	R	R	L	R	R	L	R	R	R	R	L	R	L	-	R	R	-	R	L	R	L	L	-	R	-	R	R	L	R	L	L	L	R	-	L	L
9	M1390	M1390,M1389	72.1781	ab × aa	Cluster52927	9	002223F	75904143	76046105	A/G	SNP	L	R	L	R	L	R	R	L	R	R	R	R	L	R	L	L	R	R	L	R	L	R	L	L	L	R	R	R	R	L	R	L	L	L	R	L	L	L
9	M1230	M1230	73.4235	ab × aa	Cluster70780	9	001529F	76480204	76755666	C/T	SNP	L	R	R	R	L	R	R	L	R	R	R	R	L	R	L	L	R	R	L	R	L	R	R	L	L	R	R	R	R	L	R	L	L	L	R	L	L	L
9	M1719	M1719	79.8582	cd × --	Cluster9770	9	001720F	78163513	78394690	C/T	SNP	L	R	--	-	R	R	R	L	R	R	L	R	L	R	L	-	R	R	-	R	L	R	R	L	-	R	-	L	R	L	R	R	L	L	R	-	L	L
9	M1229	M1229	83.0558	ab × aa	Cluster35740	9	001518F	78764674	79042210	T/C	SNP	L	R	L	-	R	R	R	L	R	R	L	R	L	R	L	-	R	R	L	R	L	R	R	L	L	R	R	L	R	L	R	R	L	L	R	-	L	L
9	M1024	M1024,M1684	88.5222	ab × aa	Cluster18285	9	001180F	83000733	83351648	A/C	SNP	L	R	L	R	R	L	R	L	R	R	L	R	L	R	L	R	R	R	L	R	L	R	R	L	L	R	R	L	R	L	R	R	L	L	R	L	L	L
9	M1026	M1026	89.1433	ab × aa	Cluster35695	9	001180F	83000733	83351648	C/T	SNP	L	R	R	R	R	L	R	L	R	R	L	R	L	R	L	R	R	R	L	R	L	R	R	L	L	R	R	L	R	L	R	R	L	L	R	L	L	L
9	M1027	M1027	89.8755	ab × aa	Cluster53635	9	001180F	83000733	83351648	C/T	SNP	L	R	L	-	R	L	R	L	R	R	L	R	L	R	L	-	R	R	-	R	L	R	R	L	L	R	-	L	R	L	R	R	L	L	R	L	L	L
9	M875	M875,M874,M873,M1453,M1735	97.2823	ab × aa	Cluster35910	9	000943F	84033845	84488625	G/T	SNP	L	R	R	R	R	L	R	L	R	L	L	R	L	R	L	R	R	R	L	R	L	R	R	L	L	R	R	L	R	L	R	R	L	R	R	L	L	L
9	M773	M773,M774	101.994	ab × aa	Cluster18598	9	000783F	81852228	82401753	C/T	SNP	L	R	L	-	R	L	R	L	R	L	L	R	L	R	L	-	R	R	L	R	L	R	R	L	L	-	-	L	R	L	R	R	L	L	R	L	L	L
10	M389	M389	0	ab × aa	Cluster138	10	000350F	81147770	82110624	T/C	SNP	L	R	L	L	R	R	R	R	L	R	R	R	L	R	R	-	R	R	-	L	R	L	R	L	R	L	-	R	L	R	R	L	L	R	L	L	L	R
10	M1597	M1597	1.9618	cd × --	Cluster53194	10	000350F	81147770	82110624	G/T	SNP	L	R	--	L	R	R	R	R	L	R	R	R	L	R	L	L	R	R	R	L	R	L	R	L	R	L	R	R	L	R	L	L	L	R	L	L	L	R
10	M390	M390	8.30466	ab × aa	Cluster9974	10	001925F	80955259	81147669	T/A	SNP	L	R	L	L	R	-	R	R	L	R	R	R	L	R	L	L	R	R	R	L	R	L	R	L	L	-	R	R	L	R	-	L	L	R	L	-	L	-
10	M1712	M1712	13.938	cd × --	Cluster27577	10	001594F	80341705	80571916	T/C	SNP	L	R	--	L	R	R	R	R	L	R	R	R	L	R	L	L	R	R	R	L	R	L	R	L	L	L	R	R	L	R	L	L	L	R	R	L	R	R
10	M1070	M1070	29.1413	ab × aa	Cluster79436	10	001216F	77174760	77546534	C/A	SNP	L	R	R	L	R	R	L	R	L	R	R	R	L	R	L	L	R	L	R	L	R	L	R	L	L	L	R	R	L	R	L	L	L	R	R	L	R	R
10	M51	M51,M911,M1328,M261,M726,[M260]	35.5707	ab × aa	Cluster78665	10	000032F	40108359	40726836	A/T	SNP	L	R	L	L	L	R	L	R	L	R	R	R	L	R	L	L	R	L	R	L	R	L	R	L	L	L	R	R	L	R	L	L	L	R	R	L	R	R
10	M371	M371,M1555,M265,[M260]	36.1918	ab × aa	Cluster44040	10	000323F	29728241	30760127	G/A	SNP	L	R	L	L	L	R	L	R	L	R	R	R	L	R	L	L	R	L	R	L	R	L	R	L	L	L	R	R	L	R	L	L	L	R	R	L	R	R
10	M1521	M1521,M1525,M1522,M1523,M77	38.6784	cd × --	Cluster70458	10	000058F	24427507	26444249	C/T	SNP	L	R	--	L	L	R	L	R	L	R	R	R	L	R	L	L	R	L	R	L	R	L	R	L	L	L	R	R	L	R	L	L	L	R	R	L	R	R
10	M473	M473	43.5904	ab × aa	Cluster70320	10	000445F	17718986	18536154	A/G	SNP	L	R	R	-	L	R	L	R	L	R	R	R	L	R	L	L	R	L	R	L	R	L	R	L	-	L	R	R	L	R	L	R	L	R	R	L	R	R
10	M1315	M1315,M962,M1458,M960,M1459	44.2881	ab × aa	Cluster78621	10	001764F	17209276	17431156	G/A	SNP	L	R	L	L	L	R	L	R	L	R	R	R	L	R	L	L	R	L	R	L	R	L	R	L	L	L	R	R	L	R	L	R	L	R	R	L	R	R
10	M953	M953	44.9093	ab × aa	Cluster78995	10	001084F	15617693	16026328	T/C	SNP	L	R	R	L	L	R	L	R	L	R	R	R	L	R	L	L	R	L	R	L	R	L	R	L	L	L	R	R	L	R	L	R	L	R	R	L	R	R
10	M510	M510	47.3958	ab × aa	Cluster18164	10	000478F	13307947	14087352	C/G	SNP	L	R	L	L	L	R	L	R	L	R	R	R	L	R	L	L	R	L	R	L	R	L	R	L	L	L	R	R	L	R	L	R	L	R	R	L	R	R
10	M522	M522,M1614,M523	48.6395	ab × aa	Cluster18487	10	000504F	11932478	12677762	G/T	SNP	L	R	L	-	L	R	L	R	L	R	R	R	L	R	L	L	R	L	-	L	R	L	R	L	L	-	R	R	L	R	L	R	L	R	R	-	R	R
10	M611	M611,M612	50.505	ab × aa	Cluster44168	10	000596F	11148760	11831416	G/A	SNP	L	R	L	L	L	R	L	R	L	R	R	R	L	R	L	L	R	L	R	L	R	L	R	L	L	L	R	R	L	R	L	R	L	L	R	L	R	R
10	M171	M171,M173	51.1261	ab × aa	Cluster976	10	000148F	9457754	10914841	C/A	SNP	L	R	L	L	L	R	L	R	L	R	R	R	L	R	L	L	R	L	R	L	R	L	R	L	L	L	R	R	L	R	L	R	L	L	R	L	R	R
10	M170	M170	51.7473	ab × aa	Cluster70245	10	000148F	9457754	10914841	T/C	SNP	L	R	R	L	L	R	L	R	L	R	R	R	L	R	L	L	R	L	R	L	R	L	R	L	L	L	R	R	L	R	L	R	L	L	R	L	R	R
10	M168	M168	52.3687	ab × aa	Cluster35405	10	000148F	9457754	10914841	G/A	SNP	L	R	R	L	L	R	L	R	L	R	R	R	L	R	L	L	R	L	R	L	R	L	R	L	L	L	R	R	L	R	L	R	L	L	R	L	R	R
10	M592	M592	53.6113	ab × aa	Cluster35527	10	000572F	8676034	9373674	C/T	SNP	L	R	R	L	L	R	L	R	L	R	R	R	L	R	L	L	R	L	R	L	L	L	R	L	L	L	R	R	L	R	L	R	L	L	R	L	R	R
10	M1711	M1711,M1244	54.2325	cd × --	Cluster70247	10	001548F	8145987	8412070	T/A	SNP	L	R	--	L	L	R	L	R	L	R	R	R	L	R	L	L	R	L	R	L	L	L	R	L	L	L	R	R	L	R	L	R	L	L	R	L	R	R
10	M1743	M1743	56.719	cd × --	Cluster79102	10	001899F	7932398	8145886	T/A	SNP	L	R	--	L	L	R	L	R	L	R	R	R	L	R	L	R	R	L	R	L	L	L	R	L	L	R	R	R	L	R	L	R	L	L	R	L	R	R
10	M1008	M1008	58.5872	ab × aa	Cluster9868	10	001162F	7336543	7711855	T/C	SNP	L	R	R	-	L	R	L	R	L	R	R	R	R	R	L	R	-	L	R	L	L	L	R	-	L	R	R	R	R	R	L	R	L	L	R	L	R	R
10	M1009	M1009	60.4563	ab × aa	Cluster35440	10	001162F	7336543	7711855	G/C	SNP	L	R	L	L	L	R	L	R	L	R	R	R	R	R	L	R	R	L	R	L	L	L	R	L	L	R	R	R	R	R	L	L	L	L	R	L	R	R
10	M552	M552	64.4868	ab × aa	Cluster18766	Not on Chr10	--	--	--	C/T	SNP	L	R	L	L	L	R	L	R	L	R	R	R	R	R	L	R	R	L	-	L	L	L	R	L	R	-	-	R	R	R	L	L	L	L	R	L	R	R
10	M1030	M1030	65.2675	ab × aa	Cluster9114	10	001182F	5268235	5641342	G/A	SNP	L	R	R	-	L	R	L	R	L	R	R	R	R	R	L	-	R	L	-	L	L	L	R	L	-	R	-	R	R	R	L	L	L	L	R	-	R	R
10	M369	M369	69.1878	ab × aa	Cluster9172	10	000320F	4192841	4613358	A/G	SNP	L	R	L	L	L	R	L	R	L	R	R	R	R	R	L	R	R	L	R	L	L	L	R	L	R	R	R	R	R	R	L	L	L	L	R	L	R	R
10	M899	M899	71.052	ab × aa	Cluster213	10	000967F	3740007	4192740	A/C	SNP	L	R	R	L	L	R	L	R	L	R	R	R	R	R	L	R	R	L	R	L	L	L	R	L	R	R	R	R	R	R	L	L	L	L	R	L	R	R
10	M894	M894,M895	72.2945	ab × aa	Cluster898	10	000967F	3740007	4192740	C/T	SNP	L	R	R	L	L	R	L	R	L	R	R	R	R	R	L	R	R	L	R	L	L	L	R	L	R	R	R	R	R	R	L	L	L	L	R	L	R	R
10	M562	M562	76.6604	ab × aa	Cluster9685	10	000546F	3039034	3739906	A/C	SNP	L	R	R	L	L	R	L	R	L	R	R	R	R	R	L	R	R	L	-	L	L	L	R	L	R	R	-	R	R	R	L	L	L	L	R	L	R	R
10	M561	M561	78.5344	ab × aa	Cluster79465	10	000546F	3039034	3739906	T/A	SNP	L	R	R	L	L	R	L	R	R	R	R	R	R	R	L	R	R	L	R	L	L	L	R	-	R	R	R	R	R	R	L	L	L	L	R	L	R	R
10	M1075	M1075	81.0287	ab × aa	Cluster26686	10	000791F	2472784	2983908	A/-1T	Indel	L	R	L	L	L	R	L	R	R	R	R	R	R	R	L	R	R	L	R	L	R	L	R	L	R	R	R	R	R	R	L	L	L	L	R	L	R	R
10	M777	M777	90.4603	ab × aa	Cluster9417	10	000799F	1931095	2472683	C/A	SNP	L	R	L	L	L	L	L	R	R	R	R	R	R	R	L	R	R	R	R	L	R	L	R	L	R	R	R	R	R	R	L	L	L	L	R	L	L	R
10	M887	M887,M891,M890	91.7028	ab × aa	Cluster44343	10	000799F	1931095	2472683	T/C	SNP	L	R	L	L	L	L	L	R	R	R	R	R	R	R	L	R	R	R	R	L	R	L	R	L	R	R	R	R	R	R	L	L	L	L	R	L	L	R
10	M1382	M1382	92.3241	ab × aa	Cluster17880	10	002194F	0	145334	G/A	SNP	L	R	L	L	L	L	L	R	R	R	R	R	R	R	L	R	R	R	-	L	R	L	R	L	R	R	-	R	R	R	L	L	L	L	R	L	L	R
10	M1298	M1298,M1300	92.9533	ab × aa	Cluster27447	10	001719F	145435	375689	A/G	SNP	L	R	R	L	L	L	L	R	R	R	R	R	R	R	L	R	R	R	R	L	R	L	R	L	R	R	R	R	R	R	L	L	L	L	R	L	L	R
11	M1134	M1134	0	ab × aa	Cluster54	11	001302F	1471991	1780770	G/T	SNP	L	R	L	R	R	R	R	L	L	R	R	L	-	L	R	R	R	R	L	R	R	L	L	L	L	R	L	L	L	L	L	L	L	R	R	R	R	L
11	M1261	M1261,M1260	2.58294	ab × aa	Cluster61530	11	001587F	1885181	2141638	A/G	SNP	L	R	L	R	R	R	R	L	L	R	R	L	L	L	R	R	R	R	L	R	R	L	L	L	L	R	L	L	L	L	L	L	L	R	R	R	R	L
11	M694	M694	3.83064	ab × aa	Cluster9732	11	000668F	2697696	3318941	C/T	SNP	L	R	L	R	R	R	R	L	L	R	R	L	L	L	R	R	R	R	L	R	R	L	L	L	L	R	L	L	L	L	L	L	L	R	R	R	R	L
11	M563	M563,M565	10.0794	ab × aa	Cluster52920	11	000549F	3794492	4503856	C/G	SNP	L	R	L	R	R	R	R	L	L	R	R	L	L	L	R	R	R	R	L	R	R	L	L	L	L	R	L	L	L	L	L	L	L	R	-	R	R	L
11	M851	M851	10.0795	ab × aa	Cluster18999	11	000920F	3319042	3794391	A/G	SNP	L	R	L	-	R	R	R	L	L	R	R	L	L	L	R	R	R	R	L	R	R	L	L	L	L	-	L	L	L	L	L	L	L	R	R	-	R	L
11	M994	M994,M158,M997,M995	14.4381	ab × aa	Cluster53099	11	001145F	4503957	4757000	T/C	SNP	L	R	L	R	R	R	R	L	L	R	R	L	L	L	R	R	R	R	L	L	R	L	L	L	L	L	L	L	L	L	L	L	L	R	L	L	R	L
11	M159	M159	16.5458	ab × aa	Cluster70791	11	000140F	4757101	6071330	T/C	SNP	L	R	R	R	R	R	R	L	L	R	R	L	L	L	R	-	R	R	-	L	R	L	L	L	-	-	L	L	L	L	L	L	L	R	L	-	R	L
11	M1192	M1192	20.0598	ab × aa	Cluster44068	11	001433F	6071431	6369170	G/A	SNP	L	R	L	R	R	R	R	L	L	R	R	L	L	L	R	R	R	R	L	L	R	L	L	L	L	L	L	L	L	L	L	L	L	R	L	L	R	L
11	M1621	M1621	21.3036	cd × --	Cluster9603	11	000541F	6369271	7068246	C/G	SNP	L	R	--	R	R	R	R	L	L	R	R	L	L	L	R	R	R	R	L	L	R	L	L	L	L	L	L	L	L	L	L	L	L	R	L	L	R	L
11	M1421	M1421,M1419	27.5481	ab × aa	Cluster44268	11	002378F	8391714	8510101	C/G	SNP	L	R	R	R	R	R	L	L	L	R	R	L	L	L	R	R	R	L	L	L	R	R	L	L	L	L	L	L	L	L	L	L	L	R	L	L	R	L
11	M451	M451	28.7909	ab × aa	Cluster53488	11	000361F	8695389	9680916	C/T	SNP	L	R	R	R	R	R	L	L	L	R	R	L	L	L	R	-	R	L	L	L	R	R	L	L	L	L	L	L	L	L	L	L	L	R	L	L	R	L
11	M401	M401	29.4124	ab × aa	Cluster44977	11	000361F	8695389	9680916	A/C	SNP	L	R	R	R	R	R	L	L	L	R	R	L	L	L	R	R	R	L	L	L	R	R	L	L	L	L	L	L	L	L	L	R	L	R	L	L	R	L
11	M397	M397	30.0339	ab × aa	Cluster9664	11	000361F	8695389	9680916	C/T	SNP	L	R	L	R	L	R	L	L	L	R	R	L	L	L	R	-	R	L	-	L	R	R	L	L	L	L	L	L	L	L	L	R	L	R	L	L	R	L
11	M506	M506	30.6554	ab × aa	Cluster18256	11	000476F	9681017	10481262	T/A	SNP	L	R	L	R	L	R	L	L	L	R	R	L	L	L	R	R	R	L	L	L	R	R	L	R	L	L	L	L	L	L	L	R	L	R	L	L	R	L
11	M1663	M1663,M825,M1279	31.8979	cd × --	Cluster9722	11	000876F	11078227	11574265	A/G	SNP	L	R	--	R	L	R	L	L	L	R	R	L	L	L	R	R	R	L	L	L	R	R	L	R	L	L	L	L	L	L	L	R	L	R	L	L	R	L
11	M498	M498	33.1407	ab × aa	Cluster44750	11	000461F	14572427	15375734	T/C	SNP	L	R	R	R	L	R	L	L	L	R	R	L	L	L	R	R	R	L	L	L	R	R	L	R	L	-	L	L	L	L	L	R	L	R	L	L	R	L
11	M705	M705	34.3835	ab × aa	Cluster18106	11	000690F	15375835	15968706	C/T	SNP	L	R	L	R	L	R	L	L	L	R	R	L	L	L	R	R	R	L	L	L	R	R	L	R	L	L	L	L	L	L	L	R	R	R	L	L	R	L
11	M1643	M1643	35.0049	cd × --	Cluster685	11	000715F	15968807	16541774	A/G	SNP	L	R	--	R	L	R	L	L	L	R	R	L	L	L	R	-	R	L	L	L	R	R	L	R	L	L	L	L	L	L	L	R	R	R	L	L	R	L
11	M404	M404	36.872	ab × aa	Cluster36000	11	000370F	16541875	17451646	C/T	SNP	L	R	L	R	L	-	L	L	L	R	-	R	L	L	R	R	R	L	L	L	R	R	L	R	L	L	L	L	L	L	R	R	R	L	L	L	R	L
11	M1304	M1304,M361,M570	39.3613	ab × aa	Cluster44624	11	002805F	23658238	23738685	G/A	SNP	L	R	R	R	L	R	L	L	L	R	R	R	L	L	R	R	R	L	L	L	L	R	L	R	L	L	L	L	L	L	R	R	R	L	L	L	R	L
11	M1691	M1691,M1107	40.6038	cd × --	Cluster61791	11	001313F	26820388	27150173	T/A	SNP	L	R	--	R	L	R	L	L	L	R	R	R	L	L	R	R	R	L	L	L	L	R	L	R	L	L	L	L	L	L	R	R	L	L	L	L	R	L
11	M1506	M1506,M405,M530,M45,M46,M387, [M388,M1505]	41.8463	cd × --	Cluster61910	11	000028F	52138099	53561595	T/G	SNP	L	R	--	R	L	R	L	L	L	R	R	R	L	L	R	R	R	L	L	L	L	R	L	R	L	L	L	L	L	L	R	R	L	L	L	L	R	L
11	M91	M91,M92,[M388,M1505]	42.4674	ab × aa	Cluster44196	11	000078F	58071529	59944784	C/T	SNP	L	R	L	R	L	R	L	L	L	R	R	R	L	L	R	R	R	L	L	L	L	R	L	R	L	L	L	L	L	L	R	R	L	L	L	L	R	L
11	M533	M533	43.7099	ab × aa	Cluster35564	11	000510F	61832391	62551804	T/A	SNP	L	R	R	R	L	R	L	L	L	R	R	R	L	L	R	R	R	L	L	L	L	R	L	R	L	L	L	L	L	L	R	R	L	L	L	L	R	L
11	M204	M204,M205	46.1965	ab × aa	Cluster26594	11	000199F	64379276	65645566	G/T	SNP	L	R	L	R	L	R	L	L	L	R	R	R	L	L	R	R	R	L	L	L	L	R	L	R	L	L	L	L	L	L	R	R	L	L	L	L	R	L
11	M603	M603	47.4389	ab × aa	Cluster26680	11	000586F	65645667	66311989	G/A	SNP	L	R	R	R	L	R	L	L	L	R	R	R	L	L	R	R	R	L	L	L	L	R	L	R	L	L	L	L	L	L	R	R	L	L	L	L	R	L
11	M480	M480	48.1539	ab × aa	Cluster18857	11	000450F	66312090	67111087	G/A	SNP	L	R	L	-	L	R	L	L	L	R	R	R	L	L	R	-	R	L	-	L	L	R	L	R	L	L	-	L	L	L	-	R	L	L	L	L	R	L
11	M1603	M1603	57.426	cd × --	Cluster36669	11	000372F	72333742	73257205	-1C/A	Indel	L	R	--	R	L	-	L	L	L	R	R	R	L	L	R	-	R	L	R	L	L	R	L	R	L	L	L	L	L	L	R	R	L	L	L	L	R	L
11	M643	M643	58.1338	ab × aa	Cluster61687	Not on Chr11	--	--	--	T/A	SNP	L	R	L	R	L	R	L	L	L	R	R	R	L	L	R	R	R	L	-	L	L	R	L	R	L	L	L	L	L	L	R	R	L	L	L	L	R	L
11	M1650	M1650	59.3765	cd × --	Cluster27133	Not on Chr11	--	--	--	T/G	SNP	L	R	--	R	L	R	L	L	L	R	R	R	L	L	R	R	R	L	R	L	L	R	L	R	L	L	L	L	L	L	R	R	L	L	R	L	R	L
11	M1672	M1672	60.6198	cd × --	Cluster79151	11	001029F	73308690	73698766	A/G	SNP	L	R	--	R	L	R	L	L	L	R	R	R	L	L	R	R	R	L	R	L	L	R	L	R	-	L	L	L	L	L	R	R	L	L	R	L	R	L
11	M1294	M1294	62.0754	ab × aa	Cluster27954	Not on Chr11	--	--	--	A/G	SNP	L	R	R	R	L	R	L	L	L	R	R	R	L	L	R	R	R	L	R	L	L	R	L	R	L	-	L	L	L	L	R	R	L	L	R	-	R	-
11	M1019	M1019,M1023	64.9868	ab × aa	Cluster53406	11	001179F	73698867	74075778	A/G	SNP	L	R	L	R	L	R	L	L	L	R	R	R	L	L	R	R	R	L	R	L	L	R	L	R	L	L	L	L	L	L	L	R	L	L	R	L	R	L
11	M1734	M1734,M1133	65.608	cd × --	Cluster44523	11	002055F	74075879	74247225	G/A	SNP	L	R	--	R	L	R	L	L	L	R	R	R	L	L	R	R	R	L	R	L	L	R	L	R	L	L	L	L	L	L	L	R	L	L	R	L	R	L
11	M1133	M1133,M1399,M1352	66.2291	ab × aa	Cluster35648	11	001294F	74374130	74707872	A/G	SNP	L	R	L	R	L	R	L	L	L	R	R	R	L	L	R	R	R	L	R	L	L	R	L	R	L	L	L	L	L	L	L	R	L	L	R	L	R	L
11	M1186	M1186,M1185,M1187	71.2145	ab × aa	Cluster98	11	001423F	75254915	75519773	C/G	SNP	L	R	R	R	R	R	L	L	L	R	R	R	L	L	L	R	R	L	R	L	L	R	L	R	L	L	L	L	L	L	L	R	L	L	R	L	R	L
11	M141	M141,M1402	71.8357	ab × aa	Cluster36451	11	000120F	75658412	77324518	T/C	SNP	L	R	R	R	R	R	L	L	L	R	R	R	L	L	L	R	R	L	R	L	L	L	L	R	L	L	L	L	L	L	L	R	L	L	R	L	R	L
11	M1108	M1108,M1689	78.711	ab × aa	Cluster70028	11	001266F	77324619	77646733	T/A	SNP	L	R	R	R	R	R	L	L	L	L	R	L	L	L	L	R	R	L	R	L	L	L	L	R	L	L	L	L	R	L	L	R	L	L	R	L	R	L
11	M1109	M1109	79.9537	ab × aa	Cluster1015	11	001266F	77324619	77646733	A/C	SNP	L	R	L	R	R	R	L	L	L	L	R	L	L	L	L	-	R	L	R	L	R	L	L	R	L	L	L	L	R	R	L	R	L	L	R	L	R	L
11	M1113	M1113	80.575	ab × aa	Cluster20654	11	001266F	77324619	77646733	C/T	SNP	L	R	R	R	R	R	L	L	L	L	R	L	L	L	L	R	R	L	R	L	R	L	L	R	L	L	L	L	R	R	L	R	L	L	R	L	R	L
11	M1016	M1016	82.8597	ab × aa	Cluster27508	11	001175F	77646834	78001027	A/G	SNP	L	R	R	-	R	R	L	L	L	L	R	L	L	L	L	-	R	L	-	R	R	L	L	R	-	L	-	L	R	R	L	R	L	L	R	-	R	L
11	M1135	M1135	83.7726	ab × aa	Cluster53779	11	001305F	78001128	78325465	G/A	SNP	L	R	L	-	R	-	-	L	L	L	R	L	L	L	L	-	R	L	R	R	R	L	L	-	L	L	L	L	R	R	L	R	L	L	R	-	R	-
11	M1439	M1439,M1755,M1474,[M1437]	87.4419	ab × aa	Cluster61925	11	002496F	78696196	78813086	G/T	SNP	L	R	R	R	R	R	L	L	L	L	R	L	L	L	L	R	R	L	R	R	R	L	L	R	L	R	L	L	R	R	L	R	L	L	R	L	R	R
12	M1033	M1033	0	ab × aa	Cluster52782	12	001190F	74018909	74378028	G/T	SNP	L	R	L	L	L	R	R	R	L	R	R	L	L	L	L	R	-	L	L	R	L	R	L	L	R	R	L	R	L	L	L	R	R	R	L	L	L	R
12	M1685	M1685	0.658131	cd × --	Cluster26991	12	001190F	74018909	74378028	G/T	SNP	L	R	--	L	L	R	R	R	L	R	R	L	L	L	L	R	L	L	L	R	L	R	L	L	R	R	L	R	L	L	L	R	R	R	L	L	L	R
12	M1599	M1599	5.01787	cd × --	Cluster9891	12	000353F	72446902	73422314	T/C	SNP	L	R	--	L	L	R	R	R	L	R	R	L	L	L	L	R	L	L	L	R	L	R	L	L	R	R	L	R	L	L	L	R	R	L	L	L	L	R
12	M393	M393	6.26127	ab × aa	Cluster19148	12	000353F	72446902	73422314	G/A	SNP	L	R	R	L	L	R	R	R	L	R	R	L	L	L	L	-	L	L	L	R	L	R	L	L	R	R	L	R	L	L	L	R	R	L	L	L	L	R
12	M1600	M1600,M395	7.50396	cd × --	Cluster70488	12	000353F	72446902	73422314	C/A	SNP	L	R	--	L	L	R	R	R	L	R	R	L	L	L	L	R	L	L	L	R	L	R	L	L	R	R	L	L	L	L	L	R	R	L	L	L	L	R
12	M578	M578	12.4999	ab × aa	Cluster36838	12	000560F	71799908	72446801	A/C	SNP	L	R	L	L	L	R	R	R	L	R	R	L	L	L	L	R	L	L	L	R	L	R	L	L	R	R	L	L	L	L	L	R	R	L	L	L	L	R
12	M692	M692	20.02	ab × aa	Cluster35523	12	000666F	70874855	71495791	C/T	SNP	L	R	R	L	L	R	R	R	L	R	R	L	L	L	L	R	L	L	L	R	L	R	L	L	R	R	L	L	L	R	L	L	R	L	L	L	R	R
12	M691	M691	21.2629	ab × aa	Cluster10106	12	001871F	70675487	70874754	A/C	SNP	L	R	L	L	L	R	R	R	L	R	R	L	L	L	L	-	L	L	L	R	L	R	L	L	R	R	L	L	L	R	L	L	R	L	L	L	R	R
12	M666	M666,M667,M668	21.8844	ab × aa	Cluster52807	12	000628F	70017161	70675386	T/C	SNP	L	R	R	L	L	R	R	R	L	R	R	L	L	L	L	R	L	L	L	R	L	R	L	L	R	R	L	L	L	R	L	L	R	L	R	L	R	R
12	M665	M665	24.3713	ab × aa	Cluster44722	12	000628F	70017161	70675386	A/T	SNP	L	R	L	L	L	R	R	R	L	R	R	L	L	L	L	-	L	L	L	R	L	R	L	L	R	R	L	L	L	R	L	L	R	L	R	L	R	R
12	M952	M952	25.6142	ab × aa	Cluster35635	12	001083F	69399145	69821347	A/G	SNP	L	R	R	L	L	R	R	R	L	R	R	L	L	L	L	R	L	L	L	L	L	R	L	L	R	R	L	L	L	R	L	L	R	L	R	L	R	R
12	M1391	M1391	28.1038	ab × aa	Cluster27585	12	002235F	68835457	68980979	A/C	SNP	L	R	L	L	L	R	R	R	L	R	R	L	R	L	L	R	L	L	L	L	L	R	L	L	R	-	L	L	L	R	L	L	R	L	R	L	R	-
12	M1558	M1558,M203	29.971	cd × --	Cluster9723	12	000190F	66969010	68208995	G/T	SNP	L	R	--	L	L	R	R	R	L	R	R	L	R	L	L	R	R	L	L	L	L	R	L	L	R	R	L	L	L	R	L	L	R	L	R	L	R	R
12	M202	M202	35.6351	ab × aa	Cluster78963	12	000190F	66969010	68208995	T/C	SNP	L	R	R	-	L	R	R	R	L	R	R	L	R	L	L	-	R	L	R	L	L	R	L	L	R	R	R	L	L	R	L	L	R	L	R	-	R	R
12	M396	M396	38.4287	ab × aa	Cluster53413	Not on Chr12	--	--	--	T/C	SNP	L	R	R	-	L	-	R	R	L	R	R	L	R	L	L	R	R	L	R	L	L	R	L	L	R	R	-	L	L	R	L	L	R	L	R	L	R	R
12	M664	M664	43.1424	ab × aa	Cluster681	12	000627F	65152488	65810550	G/T	SNP	L	R	R	L	L	L	R	R	L	R	R	L	-	L	L	R	R	L	L	L	R	R	L	L	R	R	L	L	L	R	L	L	R	L	R	L	R	R
12	M327	M327,M554	48.1522	ab × aa	Cluster18645	12	000285F	63986305	65030213	G/A	SNP	L	R	L	-	L	L	R	R	L	R	L	L	R	L	L	-	R	L	-	L	R	R	L	L	R	-	-	L	L	R	L	L	R	L	R	L	R	R
12	M1148	M1148,M481,M876	52.5305	ab × aa	Cluster44933	12	000945F	60550859	61000123	C/G	SNP	L	R	R	L	L	L	R	R	L	R	L	L	R	L	L	R	R	R	L	L	R	R	L	L	L	R	L	L	L	R	L	L	R	L	R	L	R	L
12	M1248	M1248	57.3504	ab × aa	Cluster36662	12	001573F	54208293	54470029	T/C	SNP	L	R	R	L	L	L	R	R	L	R	L	L	R	L	L	R	R	R	L	L	R	R	L	-	L	R	-	L	L	R	-	L	R	L	R	L	R	L
12	M71	M71,M1340,M1520	58.1497	ab × aa	Cluster44334	12	000053F	51671613	53743863	A/C	SNP	L	R	R	L	L	L	R	R	L	R	L	L	R	L	L	R	R	R	L	L	R	R	L	L	L	R	L	L	L	R	L	L	R	L	R	R	R	L
12	M290	M290	64.4002	ab × aa	Cluster18528	12	000256F	18747023	19924768	T/A	SNP	L	R	L	-	L	L	L	R	L	R	L	L	R	L	L	-	R	L	-	L	R	R	L	L	L	R	-	L	L	R	L	R	R	L	R	-	R	L
12	M1047	M1047	65.0272	ab × aa	Cluster70248	12	001197F	18385951	18746922	C/G	SNP	L	R	L	L	L	L	L	R	L	R	L	L	R	L	L	-	R	L	L	L	R	R	L	L	L	R	L	L	L	R	L	R	R	L	R	R	R	L
12	M766	M766,M768	65.6498	ab × aa	Cluster6050	12	000781F	15335567	15885313	A/T	SNP	L	R	R	L	L	L	L	R	L	R	L	L	R	L	L	R	R	L	L	L	R	R	L	L	L	R	L	L	L	R	L	R	R	L	R	R	R	L
12	M1262	M1262	66.8929	ab × aa	Cluster79552	12	001589F	14742852	15003172	C/A	SNP	L	R	R	L	L	L	L	R	L	R	L	L	R	L	L	R	-	L	L	L	R	R	L	L	L	-	L	L	L	R	L	R	R	L	R	R	R	-
12	M274	M274,M276,M273	68.1361	ab × aa	Cluster18060	12	000243F	12768357	13913574	T/C	SNP	L	R	L	L	L	L	L	R	L	R	L	L	R	R	L	R	R	L	L	L	R	R	L	L	L	R	L	L	L	R	L	R	R	L	R	R	R	L
12	M278	M278	69.3794	ab × aa	Cluster53672	12	000243F	12768357	13913574	T/+1A	Indel	L	R	L	L	L	L	L	R	L	R	L	L	R	R	L	-	-	L	L	L	R	R	L	L	L	R	L	L	L	R	L	R	R	L	R	R	R	L
12	M711	M711,M1642	70.6227	ab × aa	Cluster50735	12	000700F	12106593	12722118	G/+1A	Indel	L	R	R	L	L	L	L	R	L	R	L	L	R	R	L	R	R	L	L	L	R	R	L	L	L	R	L	L	L	R	L	R	R	L	R	R	R	L
12	M883	M883,M881,M884	76.8661	ab × aa	Cluster44561	12	000958F	9587994	10035652	C/A	SNP	L	R	L	L	L	L	L	R	L	R	L	L	R	R	L	R	R	L	L	L	R	R	L	L	L	R	L	L	L	R	L	R	R	L	R	R	R	R
12	M617	M617	84.3787	ab × aa	Cluster35616	12	000600F	6750033	7424949	C/T	SNP	L	R	L	L	L	L	L	L	L	R	L	L	R	R	L	-	R	L	L	L	R	R	L	L	L	R	L	L	L	R	L	R	R	L	L	R	R	R
12	M615	M615	85.0022	ab × aa	Cluster26967	12	000600F	6750033	7424949	G/C	SNP	L	R	L	L	L	L	L	L	L	R	L	L	R	R	L	-	R	L	L	L	R	R	L	L	L	R	L	L	L	R	L	R	R	L	L	-	R	R
12	M1166	M1166,M1167,M1165	85.6244	ab × aa	Cluster18020	12	001383F	6231311	6516912	C/T	SNP	L	R	R	L	L	L	L	L	L	R	L	L	R	R	L	R	R	L	L	L	R	R	L	L	L	R	L	L	L	R	L	R	R	L	L	R	R	R
12	M557	M557,M558	93.6178	ab × aa	Cluster44054	12	000539F	4271098	5008558	A/T	SNP	L	R	R	L	L	L	L	L	L	R	L	L	R	R	L	R	R	L	L	L	R	R	L	L	L	R	L	L	L	R	L	R	R	L	L	R	L	R
12	M842	M842	96.2546	ab × aa	Cluster842	12	000910F	3754714	4232169	T/G	SNP	L	R	R	-	L	L	L	L	L	R	L	L	R	R	L	R	R	L	L	L	R	R	L	L	L	R	L	L	L	R	L	R	R	L	L	L	L	R
12	M841	M841	98.7424	ab × aa	Cluster18055	12	000910F	3754714	4232169	C/T	SNP	L	R	L	L	L	L	L	L	L	R	L	L	R	R	L	R	R	L	L	L	R	R	L	L	L	R	L	L	L	R	L	R	R	L	L	L	L	R
12	M838	M838,M840	99.9855	ab × aa	Cluster1058	12	000910F	3754714	4232169	T/A	SNP	L	R	L	L	L	L	L	L	L	R	L	L	R	R	L	R	R	L	L	L	R	R	L	L	L	R	L	L	L	R	L	R	R	L	L	-	L	R
12	M1329	M1329	103.728	ab × aa	Cluster78656	12	001863F	2962016	3156544	C/A	SNP	L	R	L	L	L	L	L	L	L	R	L	L	R	R	R	-	R	L	L	L	R	L	L	L	L	R	L	L	R	R	L	R	R	L	L	L	L	R
12	M1448	M1448,M1089	107.053	ab × aa	Cluster36057	12	002562F	2182654	2294519	T/-1C	Indel	L	R	R	L	L	-	L	L	L	R	L	L	R	R	R	-	R	L	-	L	R	L	L	L	L	R	L	L	R	R	L	R	R	L	L	L	L	R
12	M1175	M1175	114.399	ab × aa	Cluster35554	12	001410F	1279404	1584394	C/T	SNP	L	R	R	L	L	R	L	L	L	R	L	L	R	R	R	R	L	L	L	R	R	L	L	R	L	R	L	L	R	R	L	R	R	L	L	L	L	R
12	M632	M632	118.313	ab × aa	Cluster10045	12	000607F	633641	1279303	G/A	SNP	L	R	L	L	L	-	L	L	L	R	L	L	R	R	R	-	L	L	L	R	-	L	L	-	-	-	-	L	R	R	L	R	R	L	L	L	L	R
13	M852	M852	0	ab × aa	Cluster78802	13	000922F	73371293	73846887	A/C	SNP	L	R	L	R	L	R	L	L	R	R	R	L	L	L	L	R	R	L	-	L	R	R	R	R	R	R	R	R	L	R	R	R	R	L	R	-	R	R
13	M1495	M1495	4.41749	ab × aa	Cluster44300	13	004064F	73286131	73326138	A/T	SNP	L	R	R	R	L	R	L	L	R	R	R	L	L	L	L	R	R	L	R	L	R	R	R	R	-	R	R	R	L	R	R	R	R	L	R	-	R	R
13	M1699	M1699	6.29827	cd × --	Cluster1307	13	001398F	72975007	73286030	G/A	SNP	L	R	--	R	L	R	L	L	R	R	R	L	L	L	L	R	R	L	L	L	R	R	R	R	R	R	R	R	L	R	R	R	R	L	R	L	R	R
13	M1338	M1338,M1115,M1117	8.78765	ab × aa	Cluster61666	Not on Chr13	--	--	--	G/C	SNP	L	R	L	R	L	R	L	L	R	R	R	L	L	L	L	R	R	L	L	L	R	R	R	R	R	R	R	R	L	R	R	R	R	L	R	L	R	R
13	M1038	M1038	22.0513	ab × aa	Cluster27213	13	001196F	71646514	72019110	A/G	SNP	L	R	L	R	L	-	L	L	R	R	R	R	L	L	L	-	R	L	-	L	R	L	R	R	R	R	-	R	L	R	R	R	R	L	L	L	R	R
13	M1045	M1045,M1040	23.4218	ab × aa	Cluster70381	13	001196F	71646514	72019110	A/G	SNP	L	R	L	R	L	R	L	L	R	R	R	R	L	L	L	R	R	R	R	L	R	L	R	R	R	R	R	R	L	R	R	R	R	L	L	L	R	R
13	M1046	M1046,[M1384],M1197,M1200,[M1384]	25.288	ab × aa	Cluster44708	13	001196F	71646514	72019110	T/A	SNP	L	R	L	R	L	R	L	L	R	R	R	R	L	L	L	R	R	R	R	L	R	L	R	L	R	R	R	R	L	R	R	R	R	L	L	L	R	R
13	M801	M801	27.7749	ab × aa	Cluster35600	13	000853F	70848244	71352488	G/A	SNP	L	R	L	R	L	R	L	L	R	R	R	R	L	L	L	-	R	R	R	L	R	L	R	L	R	R	-	R	L	R	R	R	R	L	L	L	R	R
13	M802	M802,M1067	28.3964	ab × aa	Cluster69926	13	000853F	70848244	71352488	C/A	SNP	L	R	R	R	L	R	R	L	R	R	R	R	L	L	L	R	R	R	R	L	R	L	R	L	R	R	R	R	L	R	R	R	R	L	L	L	R	R
13	M1066	M1066	29.0176	ab × aa	Cluster26609	13	001210F	70492766	70848143	T/G	SNP	L	R	R	R	L	R	R	L	R	R	R	R	L	L	L	R	R	R	R	L	R	L	R	L	R	R	R	R	L	R	R	R	R	L	L	L	R	R
13	M1344	M1344	35.6063	ab × aa	Cluster18572	13	002018F	69736154	69900056	G/A	SNP	L	R	L	R	L	-	R	L	R	R	R	R	L	R	L	R	R	R	R	L	R	L	R	L	-	-	R	R	L	R	R	R	R	L	L	L	R	R
13	M1731	M1731	36.3336	cd × --	Cluster79887	13	002018F	69736154	69900056	T/A	SNP	L	R	--	R	L	R	R	L	R	L	R	R	L	R	L	R	R	R	R	L	R	L	R	L	R	-	R	R	L	R	R	R	R	L	L	L	R	R
13	M1697	M1697	36.9934	cd × --	Cluster79712	13	001377F	69161941	69462167	G/C	SNP	L	R	--	R	L	R	R	L	R	L	R	R	L	R	L	R	R	R	R	L	R	L	R	-	R	-	R	R	L	R	L	R	R	L	L	L	R	R
13	M1011	M1011,M797,M799,M798	39.6327	ab × aa	Cluster48157	13	000848F	68699254	69161840	A/T	SNP	L	R	R	R	L	R	R	L	R	L	R	R	L	R	L	R	R	R	R	L	R	L	R	L	R	L	R	L	L	R	L	R	R	L	L	L	R	R
13	M1654	M1654	40.8772	cd × --	Cluster19062	13	000821F	67731597	68259441	-7AAACAAG/A	Indel	L	R	--	R	R	R	R	L	R	L	R	R	L	R	L	R	R	R	R	L	R	L	R	L	R	L	R	L	L	R	L	R	R	L	L	L	R	R
13	M800	M800	43.3752	ab × aa	Cluster19061	Not on Chr13	--	--	--	A/-1G	Indel	L	R	L	R	R	R	R	L	R	L	R	R	L	R	L	L	R	R	-	L	R	L	R	L	L	L	R	L	L	R	L	R	R	L	L	L	R	R
13	M682	M682	50.1489	ab × aa	Cluster18728	13	000647F	67101209	67731496	C/T	SNP	L	R	R	R	R	R	R	L	R	L	R	R	L	R	L	-	R	R	-	L	R	L	R	L	R	L	-	L	L	R	L	R	R	-	L	-	R	R
13	M683	M683,M680	50.8931	ab × aa	Cluster35733	13	000647F	67101209	67731496	T/C	SNP	L	R	R	R	R	R	R	L	R	L	R	R	L	R	L	L	R	R	R	L	R	L	R	L	R	L	L	L	L	R	L	R	R	R	L	L	R	R
13	M1479	M1479	56.3855	ab × aa	Cluster35987	13	001745F	64650837	64870029	C/T	SNP	L	R	R	R	R	R	R	L	R	L	R	R	L	R	L	L	R	R	R	R	R	L	R	L	R	L	L	L	R	R	L	R	R	R	L	L	R	R
13	M1757	M1757,M1477	57.7477	cd × --	Cluster70150	Not on Chr13	--	--	--	A/G	SNP	L	R	--	R	R	R	R	L	R	L	R	R	L	R	L	L	R	R	R	R	R	L	R	L	R	L	L	L	R	R	L	R	R	R	L	L	R	R
13	M406	M406	58.9902	ab × aa	Cluster44153	13	000375F	61966099	62894619	A/T	SNP	L	R	R	R	R	R	R	L	R	L	R	R	L	R	L	L	R	R	R	R	R	L	R	L	R	L	L	L	R	R	L	R	R	R	L	L	R	R
13	M82	M82	60.8559	ab × aa	Cluster62123	13	000061F	58206808	60283644	G/A	SNP	L	R	L	R	R	R	R	L	R	L	R	R	L	R	L	-	R	R	-	R	R	L	R	L	-	L	L	L	R	R	L	R	R	R	L	-	R	R
13	M1615	M1615,M949	61.4785	cd × --	Cluster18694	13	000512F	57472009	58206707	C/T	SNP	L	R	--	R	R	R	R	L	R	L	R	R	L	R	L	L	R	R	R	R	R	L	R	L	R	L	L	L	R	R	L	R	R	R	L	L	R	R
13	M763	M763,M764,M765,[M223,M1648,M425]	62.0997	ab × aa	Cluster70068	13	000776F	53540590	54117400	T/G	SNP	L	R	L	R	R	R	R	L	R	L	R	R	L	R	L	L	R	R	R	R	R	L	R	L	R	L	L	L	R	R	L	R	R	R	L	L	R	R
13	M423	M423,[M223,M1648,M425]	62.7208	ab × aa	Cluster26774	13	000394F	49407765	50312099	T/C	SNP	L	R	L	R	R	R	R	L	R	L	R	R	L	R	L	L	R	R	R	R	R	L	R	L	L	L	L	L	R	R	L	R	R	R	L	L	R	R
13	M1542	M1542,M1588,M354,M356,M138,M1589,M358,M352,M446,M360,M1426	66.4544	cd × --	Cluster9587	13	000090F	25852984	27661234	T/A	SNP	L	R	--	R	R	R	R	L	R	R	R	R	L	R	L	L	R	R	R	R	R	L	R	L	L	L	L	L	R	R	L	R	R	R	L	R	R	R
13	M775	M775	69.9826	ab × aa	Cluster36263	13	000788F	18478752	19015935	A/G	SNP	L	R	R	R	R	R	R	L	R	R	R	R	L	R	L	-	R	R	-	R	R	L	R	L	L	L	-	L	R	R	L	R	R	R	L	R	R	R
13	M112	M112	71.7374	ab × aa	Cluster79698	13	000092F	16456985	18266478	T/A	SNP	L	R	R	R	R	R	R	L	R	R	R	R	L	R	L	-	R	R	R	R	R	L	R	-	R	-	L	L	R	R	L	R	R	R	L	R	R	-
13	M1037	M1037	76.7561	ab × aa	Cluster1457	13	001193F	14195367	14538320	G/A	SNP	L	R	L	R	R	R	-	L	R	R	R	R	L	R	L	R	-	R	R	R	R	L	L	L	-	-	L	L	L	R	L	R	R	R	-	R	R	R
13	M1302	M1302	77.8019	ab × aa	Cluster26791	13	001725F	13255481	13480479	T/G	SNP	L	R	L	R	R	R	R	L	R	R	R	R	L	R	L	R	R	R	R	R	R	-	L	L	R	R	L	L	-	R	L	R	R	R	R	R	R	R
13	M584	M584	87.1835	ab × aa	Cluster61429	13	000567F	10126707	10859531	A/C	SNP	L	R	R	R	R	R	R	L	R	R	R	R	L	R	R	R	L	R	R	R	R	L	L	L	R	R	L	R	L	L	L	R	L	R	R	R	R	R
13	M583	M583	87.9183	ab × aa	Cluster70917	13	000567F	10126707	10859531	T/A	SNP	L	R	R	R	R	R	R	L	R	R	R	R	L	R	R	R	-	R	R	R	R	L	L	-	R	R	L	R	L	L	L	R	L	R	R	R	R	R
13	M382	M382,M384	95.0466	ab × aa	Cluster27360	13	000341F	9052572	10030554	A/G	SNP	L	R	L	R	L	R	R	L	R	R	R	R	L	R	R	R	L	R	R	L	R	L	L	L	R	R	L	R	L	L	L	R	L	R	R	L	R	R
13	M1031	M1031	100.997	ab × aa	Cluster8878	13	001187F	8368049	8731392	G/A	SNP	L	R	L	R	L	R	R	L	R	R	R	R	L	R	R	R	L	R	R	L	R	L	L	L	R	R	-	R	L	L	L	R	L	R	R	L	R	R
14	M1357	M1357,M1410,M1662	0	ab × aa	Cluster61577	14	002063F	55166320	55336318	T/C	SNP	L	R	R	L	L	L	R	R	R	L	L	L	R	R	L	R	R	L	R	L	L	L	R	L	R	L	L	L	R	L	L	R	L	R	R	L	L	R
14	M1660	M1660	1.86995	cd × --	Cluster27662	14	000874F	54337866	54849790	T/C	SNP	L	R	--	L	L	L	R	R	R	L	L	L	R	R	L	R	R	L	R	L	L	L	R	L	-	L	L	L	R	L	L	L	L	R	R	L	L	R
14	M823	M823,M822	9.38813	ab × aa	Cluster18082	14	000883F	53842251	54337765	A/T	SNP	L	R	L	R	L	L	R	R	R	L	L	L	R	L	L	-	L	L	R	L	L	L	R	L	R	L	L	L	R	L	L	L	L	R	R	L	L	R
14	M1183	M1183	14.8133	ab × aa	Cluster18740	14	001421F	53396729	53697790	A/T	SNP	L	R	R	R	L	-	R	R	R	L	L	L	R	L	L	R	-	L	R	R	R	R	R	-	R	-	-	L	R	L	L	L	L	R	R	-	L	L
14	M1061	M1061	22.9883	ab × aa	Cluster44639	Not on Chr14	--	--	--	T/G	SNP	L	R	L	-	L	L	L	R	R	L	L	L	R	L	L	-	L	L	R	R	R	R	R	L	R	L	L	L	R	L	L	L	L	R	R	L	R	L
14	M117	M117	26.5516	ab × aa	Cluster71016	14	000094F	51109468	52854868	A/G	SNP	L	R	L	-	L	L	L	R	R	L	L	L	R	L	L	-	L	L	-	R	-	R	R	L	R	R	L	L	R	L	L	L	L	R	R	L	R	L
14	M116	M116	31.2149	ab × aa	Cluster395	14	000094F	51109468	52854868	G/A	SNP	L	R	L	R	L	L	L	R	R	L	L	L	R	L	L	R	L	L	L	R	R	R	R	L	R	R	L	L	R	L	L	L	L	R	L	L	R	L
14	M815	M815,M983,M812,M813,M981	35.8887	ab × aa	Cluster18524	14	000871F	50358755	50863995	C/T	SNP	L	R	R	R	L	L	L	R	R	L	L	L	R	L	L	R	L	L	L	R	R	R	R	L	R	R	L	L	R	L	L	L	L	R	L	L	R	L
14	M1342	M1342	40.7084	ab × aa	Cluster44764	14	002013F	49648577	49829084	G/A	SNP	L	R	L	-	L	L	L	R	R	L	L	L	R	R	L	-	-	-	L	R	R	R	R	L	R	R	L	L	R	L	-	L	L	R	L	L	R	L
14	M756	M756	41.5073	ab × aa	Cluster35782	14	000755F	49004219	49587812	T/G	SNP	L	R	L	R	L	L	L	R	R	L	L	L	R	R	L	R	L	L	L	R	R	R	R	L	R	R	L	L	R	L	L	L	L	R	L	L	R	L
14	M1220	M1220	45.2441	ab × aa	Cluster517	14	001494F	48517152	48610731	T/G	SNP	L	R	L	-	L	L	L	R	R	L	L	L	R	R	L	-	L	L	-	R	R	R	R	L	R	R	-	L	R	L	L	L	L	R	L	L	R	L
14	M1106	M1106	47.3537	ab × aa	Cluster44356	Not on Chr14	--	--	--	G/A	SNP	L	R	R	R	L	L	L	R	R	L	L	L	R	R	-	R	L	-	L	R	R	R	R	L	R	R	L	-	R	L	L	L	L	R	L	L	R	L
14	M518	M518	50.8671	ab × aa	Cluster62045	14	000491F	42040084	42807027	G/A	SNP	L	R	R	R	L	L	L	R	R	L	L	L	R	R	L	R	L	L	L	R	R	R	R	L	R	-	L	L	R	L	L	L	-	R	L	L	R	L
14	M980	M980	51.4896	ab × aa	Cluster9190	14	001121F	41686576	42039983	G/A	SNP	L	R	L	R	L	L	L	R	R	L	L	L	R	R	L	R	L	L	L	R	R	R	R	L	R	R	L	L	R	L	L	L	L	R	L	L	R	L
14	M431	M431,M1502,M1606	54.5992	ab × aa	Cluster551	14	000397F	36474807	37349616	C/G	SNP	L	R	R	R	L	L	L	R	R	L	L	L	R	R	L	R	L	R	L	R	R	R	R	L	R	R	L	L	R	L	L	L	L	R	L	L	R	L
14	M1602	M1602	64.8861	cd × --	Cluster821	14	000367F	36474807	37349616	C/T	SNP	L	R	--	-	L	L	L	L	R	L	L	L	R	R	L	-	L	R	-	R	R	R	R	L	-	R	-	L	R	L	L	L	L	R	L	-	R	L
14	M789	M789	75.871	ab × aa	Cluster1051	14	000496F	6231584	7003746	G/A	SNP	L	R	L	R	L	L	L	L	R	L	L	L	R	R	L	R	R	R	L	R	R	R	R	L	R	R	L	L	R	L	L	L	L	R	L	L	R	L
14	M1405	M1405,M914	77.1191	ab × aa	Cluster35320	14	002313F	5860160	5991232	C/T	SNP	L	R	L	R	L	L	L	L	L	R	L	L	R	R	L	R	R	R	L	R	R	R	R	L	R	R	L	L	R	L	L	L	L	R	L	L	R	L
14	M1671	M1671	79.1518	cd × --	Cluster79961	14	000993F	5275594	5708912	C/A	SNP	L	R	--	-	L	R	L	-	L	R	L	L	R	R	L	-	R	R	L	R	R	L	R	-	-	-	L	L	R	L	L	L	L	R	L	L	R	L
14	M1497	M1497,M200	85.2599	ab × aa	Cluster17898	14	000177F	2458540	3855184	T/+3CTA	Indel	L	R	L	R	L	R	L	L	L	R	L	L	R	R	L	R	R	R	L	R	R	L	R	L	R	R	L	L	R	R	L	L	L	R	L	R	R	L
14	M1556	M1556	88.0056	cd × --	Cluster27561	14	000177F	2458540	3855184	T/C	SNP	L	R	--	-	L	-	L	L	L	R	L	L	R	R	L	-	R	R	L	R	R	L	R	L	-	R	L	L	R	R	L	L	L	R	L	-	R	L
14	M1076	M1076	92.1283	ab × aa	Cluster195	14	001226F	1632249	1812610	C/A	SNP	L	R	L	R	L	R	L	L	L	R	R	L	R	R	L	R	R	R	L	R	R	L	R	L	R	R	L	L	R	R	L	L	L	R	L	R	R	L
14	M1303	M1303,M1714,M1739,M1737	95.862	ab × aa	Cluster70099	14	001729F	1402295	1632148	G/A	SNP	L	R	L	R	L	R	L	L	L	R	R	L	R	R	L	R	R	R	L	R	R	L	R	L	R	R	L	L	R	R	R	L	L	R	L	R	R	L
[truncated: 126 more columns]
