# Supplementary material for: Mapping non-host resistance to the stem rust pathogen in an interspecific barberry hybrid
Source: BMC Plant Biol. 2019 Jul 16;19:319. doi: 10.1186/s12870-019-1893-9 (PMC6636152; doi:10.1186/s12870-019-1893-9)
Supplement: Supplementary file 4 — Linkage map of B. vulgaris accession ‘Wagon Hill’ and associated information. (XLSX 251 kb) [file 12870_2019_1893_MOESM4_ESM.xlsx]

## Sheet: Additional file 4
															--> For progeny, the indicated allele is the one inherited from B. vulgaris parent 'Wagon Hill'
Linkage Group	Bin name	Markers within bin	Pos (cM)	Marker Class	GBS Cluster ID	Physical chromosome	Reference Contig	Start position in Kobold assembly	End position in Kobold assembly	Allele	Allele type	BtUCONN1 allele, if present	Wagon Hill alleles		WH15-001	WH15-002	WH15-003	WH15-004	WH15-005	WH15-006	WH15-007	WH15-008	WH15-009	WH15-010	WH15-011	WH15-012	WH15-013	WH15-014	WH15-015	WH15-016	WH15-018	WH15-019	WH15-020	WH15-021	WH15-023	WH15-025	WH15-026	WH15-027	WH15-030	WH15-031	WH15-032	WH15-033	WH15-034	WH15-035	WH15-036	WH15-038	WH15-039	WH15-040	WH15-041
												1	4		4	2	2	1	2	4	2	2	4	4	2	1	4	1	3	2	4	4	4	4	4	4	4	3	2	2	1	4	4	4	4	3	1	4	4
1	M545	M545	0	ee × ef	Cluster36045	1	000516F	876686	1610436	C/T	SNP	L	L	R	L	R	L	R	R	R	R	L	L	R	R	R	R	L	L	R	L	-	L	L	R	R	R	L	L	R	R	R	L	R	L	-	R	-	L
1	M693	M693	6.1387	-- × gh	Cluster27314	1	001050F	1906168	2333154	T/C	SNP	R	L	R	-	R	-	R	R	R	R	L	L	R	R	L	R	L	R	R	L	L	L	L	R	R	R	-	L	R	R	L	L	R	L	L	R	L	L
1	M330	M330,M127	12.6967	ee × ef	Cluster70708	1	000234F	2612854	3814091	T/C	SNP	R	L	R	L	R	R	R	R	R	R	L	L	R	R	L	R	L	R	R	L	L	L	L	R	R	R	-	L	R	R	L	L	R	L	L	R	L	L
1	M223	M223	13.9326	ee × ef	Cluster78750	1	000952F	3814192	4280675	T/G	SNP	R	L	R	L	R	R	R	R	R	R	L	L	R	R	L	R	L	R	R	L	L	L	L	R	R	R	L	L	R	R	L	L	R	L	L	R	L	L
1	M345	M345	31.9399	ee × ef	Cluster79586	1	001645F	8193450	8441618	A/T	SNP	R	L	R	L	R	R	R	L	R	L	L	R	R	R	L	R	L	R	R	L	L	L	L	L	R	-	L	L	R	R	L	L	L	L	L	L	L	L
1	M374	M374	32.5773	ee × ef	Cluster44956	1	000614F	9443275	10181408	C/T	SNP	R	L	R	L	R	R	R	L	R	L	L	R	R	L	L	R	L	R	R	L	L	L	L	L	R	R	L	L	R	R	L	L	L	L	L	L	L	L
1	M352	M352	35.0485	ee × ef	Cluster61603	1	001473F	10181509	10471601	A/T	SNP	R	L	R	L	R	R	R	L	R	L	L	R	R	L	L	R	L	R	R	L	L	L	L	L	R	R	L	L	R	R	L	L	L	L	L	L	L	L
1	M684	M684,M429	43.5332	-- × gh	Cluster18956	1	002456F	12596996	12718217	+2TG/C	Indel	--	L	R	-	R	R	R	L	R	L	L	R	R	L	L	-	L	L	-	L	L	L	L	L	-	R	L	L	R	R	L	L	L	L	L	L	L	L
1	M252	M252	46.5777	ee × ef	Cluster916	1	000312F	12718318	13727954	C/G	SNP	R	L	R	-	R	-	R	L	R	L	L	R	L	L	L	-	L	L	-	L	L	L	L	L	-	R	-	L	R	R	L	L	L	L	L	L	L	L
1	M203	M203	51.3022	ee × ef	Cluster729	1	000786F	15995162	16572771	C/T	SNP	L	L	R	L	R	R	L	L	R	L	L	R	L	L	L	R	L	L	R	L	L	L	L	L	R	R	L	L	R	R	L	L	L	L	L	L	L	L
1	M668	M668	52.5385	-- × gh	Cluster369	1	000312F	12718318	13727954	C/T	SNP	--	L	R	L	R	R	L	L	R	L	L	R	L	L	L	-	L	L	-	L	L	L	L	L	R	R	L	L	R	R	L	L	L	L	L	L	L	L
1	M135	M135	53.1564	ee × ef	Cluster44602	1	000273F	16736713	17807675	T/C	SNP	R	L	R	R	R	R	L	L	R	L	L	R	L	L	L	R	L	L	R	L	L	L	L	L	R	R	L	L	R	R	L	L	L	L	L	L	L	L
1	M393	M393	54.4829	ee × ef	Cluster53693	1	000913F	18917948	19374872	G/A	SNP	L	L	R	-	R	-	L	L	R	L	L	R	L	L	L	R	L	L	R	L	L	L	L	L	R	-	L	L	R	R	L	L	L	L	L	L	L	L
1	M614	M614	55.8247	-- × gh	Cluster79227	1	000913F	18917948	19374872	T/C	SNP	--	L	R	R	R	R	L	L	L	L	L	R	L	L	-	R	L	L	R	L	L	L	L	L	R	-	L	L	R	R	L	L	L	L	L	L	L	L
1	M654	M654	64.7426	-- × gh	Cluster79585	1	000449F	26818198	27625923	C/T	SNP	--	L	R	-	R	R	L	L	L	L	L	R	L	L	L	-	L	L	-	L	R	L	L	L	R	-	-	L	R	R	L	L	L	L	L	-	L	L
1	M533	M533	69.3825	ee × ef	Cluster27546	1	000377F	30804948	31734737	T/C	SNP	R	L	R	-	R	R	L	L	L	L	L	R	L	L	L	-	-	L	-	L	R	L	L	L	-	L	-	L	R	R	L	L	L	L	L	-	L	L
1	M665	M665	71.9861	-- × gh	Cluster27229	Not on Chr1	--	--	--	C/T	SNP	--	L	R	R	R	R	L	L	L	L	L	R	L	L	L	R	L	L	R	L	R	L	L	L	R	L	L	L	R	R	L	L	L	L	L	L	L	L
1	M528	M528	73.8418	ee × ef	Cluster79506	1	000074F	35596026	37526197	A/G	SNP	L	L	R	R	R	R	L	L	L	L	L	R	L	L	L	R	L	L	-	L	R	L	L	L	R	L	-	L	R	R	L	L	L	L	L	-	L	L
1	M457	M457	75.6974	ee × ef	Cluster9428	1	000646F	43614831	44229431	G/T	SNP	R	L	R	R	R	R	L	L	L	L	L	R	L	L	L	R	L	L	R	L	R	R	L	L	R	L	L	L	R	R	L	L	L	L	L	L	L	L
1	M422	M422,M417,M169	80.0292	ee × ef	Cluster44285	1	000147F	83262403	84773689	T/C	SNP	R	L	R	R	R	R	L	L	L	L	L	R	L	L	L	R	L	L	R	L	R	R	R	L	R	L	L	L	R	R	L	L	R	L	L	L	L	L
1	M281	M281	84.9855	ee × ef	Cluster9611	1	000708F	85675193	86272596	G/T	SNP	L	L	R	R	R	R	L	L	L	L	L	R	L	L	L	R	R	L	R	R	R	R	R	L	R	L	L	L	R	R	L	L	R	L	R	L	L	L
1	M525	M525	87.4602	ee × ef	Cluster18897	1	001101F	86272697	86655741	C/T	SNP	L	L	R	-	R	L	L	L	L	L	L	R	L	L	R	-	R	L	R	R	R	R	R	-	-	-	-	L	R	R	L	L	R	L	R	L	L	L
1	M316	M316,M277	88.0797	ee × ef	Cluster70362	1	000439F	87227865	88020898	T/C	SNP	L	L	R	R	R	L	L	L	L	L	L	R	L	L	R	R	R	L	R	R	R	R	R	L	R	L	L	L	R	R	L	L	R	L	R	L	L	L
1	M142	M142,M637,M521	90.5508	ee × ef	Cluster9607	1	000439F	87227865	88020898	C/A	SNP	L	L	R	R	R	L	L	L	L	L	L	R	L	L	R	L	R	L	R	R	R	R	R	L	R	L	L	L	R	R	L	L	R	L	R	L	L	L
1	M697	M697,M259,M403	99.8396	-- × gh	Cluster70936	1	001457F	89125570	89416772	A/G	SNP	--	L	R	R	R	L	L	R	L	R	L	R	L	L	R	L	R	L	R	R	-	R	R	L	-	L	L	L	R	L	L	R	R	L	-	L	L	L
1	M104	M104	102.729	ee × ef	Cluster9268	1	000073F	89677905	91694853	A/G	SNP	R	L	R	R	R	L	L	R	L	R	L	R	L	L	R	L	R	L	R	R	-	R	R	L	R	L	L	L	R	L	L	R	R	L	R	L	L	L
1	M67	M67,M10	103.734	ee × ef	Cluster526	1	000073F	89677905	91694853	C/T	SNP	R	L	R	R	R	L	L	R	L	R	L	R	L	L	R	L	R	L	R	R	R	R	R	L	R	L	L	L	R	L	L	R	R	L	R	L	L	L
1	M15	M15	126.078	ee × ef	Cluster79379	1	000753F	98669825	99271647	C/T	SNP	L	L	R	R	L	L	L	R	L	R	L	L	R	R	R	L	R	L	L	R	R	R	L	L	R	L	R	L	L	R	L	R	R	R	R	R	L	L
1	M394	M394	127.005	ee × ef	Cluster71089	1	000753F	98669825	99271647	G/A	SNP	L	L	R	-	L	L	L	R	L	R	L	L	R	R	R	-	R	L	-	R	R	R	L	-	-	L	-	L	L	-	L	R	R	R	R	-	L	L
1	M47	M47,M618	129.796	ee × ef	Cluster44381	1	001757F	99746898	99988475	G/A	SNP	R	L	R	R	L	L	L	R	L	R	L	L	R	R	R	L	R	L	L	R	R	R	L	R	R	L	R	L	L	R	L	R	R	R	R	R	R	L
1	M98	M98	130.437	ee × ef	Cluster69919	1	001757F	99746898	99988475	A/C	SNP	R	L	R	R	L	L	L	R	L	R	L	L	R	R	R	-	R	L	-	R	R	R	L	R	R	L	R	L	L	R	L	R	R	R	R	R	R	L
2	M674	M674,M539,M395	0	-- × gh	Cluster18405	2	001053F	14403059	14821661	G/A	SNP	--	L	R	R	L	R	R	L	R	L	L	R	L	L	R	R	R	L	L	R	R	R	L	L	L	R	R	L	R	R	R	R	L	R	L	R	L	R
2	M673	M673	4.82969	-- × gh	Cluster36414	2	001580F	98712298	98974791	G/A	SNP	--	L	R	-	L	-	R	L	R	R	L	R	L	L	R	-	R	L	L	R	R	L	L	L	L	-	R	L	R	R	R	R	L	R	L	R	R	R
2	M370	M370	6.20793	ee × ef	Cluster9236	2	001580F	98712298	98974791	T/C	SNP	L	L	R	R	L	R	R	L	R	R	L	R	L	L	R	L	R	L	-	R	R	L	L	L	L	R	R	L	R	R	R	R	L	R	L	R	R	R
2	M349	M349	10.8404	ee × ef	Cluster53220	2	000768F	98153422	98712197	-1G/T	Indel	L	L	R	-	L	R	R	L	R	R	L	R	L	L	R	-	R	L	-	R	R	L	L	L	L	R	-	L	L	R	R	R	L	R	L	-	R	R
2	M402	M402	11.5037	ee × ef	Cluster79434	2	000768F	98153422	98712197	T/C	SNP	R	L	R	-	L	R	R	L	R	R	L	R	L	L	R	-	R	L	-	R	R	L	L	L	-	R	R	L	L	R	R	R	L	-	L	R	R	R
2	M371	M371	16.6201	ee × ef	Cluster79516	2	001442F	97788913	98084764	A/G	SNP	R	L	R	L	L	L	R	L	R	R	L	R	L	L	R	L	R	L	L	R	R	L	L	L	L	R	-	L	L	R	R	R	L	R	L	R	R	R
2	M175	M175,M122	18.654	ee × ef	Cluster8877	2	000417F	96323494	97174814	C/T	SNP	R	L	R	L	L	L	R	L	R	R	L	R	L	L	R	L	R	L	L	R	R	L	L	L	L	R	L	L	L	R	R	R	L	R	L	R	R	R
2	M1	M1	23.6101	ee × ef	Cluster36397	2	000417F	96323494	97174814	A/T	SNP	L	L	R	-	L	L	L	L	R	R	L	R	L	L	R	-	R	L	-	R	R	L	L	L	-	R	-	L	L	R	-	R	L	R	L	R	R	-
2	M115	M115	48.0319	ee × ef	Cluster70375	2	000014F	84504994	87340659	G/T	SNP	L	L	R	L	R	L	L	R	R	R	L	R	L	R	R	-	R	L	L	R	R	L	L	L	L	R	L	L	L	R	R	R	L	L	L	L	R	R
2	M16	M16,M611	48.6528	ee × ef	Cluster18139	2	000014F	84504994	87340659	C/G	SNP	L	L	R	L	R	L	L	R	R	R	L	R	L	R	R	L	R	L	L	R	R	L	R	L	L	R	L	L	L	R	R	R	L	L	L	L	R	R
2	M11	M11	50.5055	ee × ef	Cluster9041	2	000000F	75906895	84504893	T/C	SNP	R	L	R	L	R	L	L	R	R	R	L	R	L	R	R	L	R	L	L	R	R	L	R	L	L	R	L	L	L	R	R	R	L	L	L	L	R	R
2	M7	M7	52.9766	ee × ef	Cluster53262	2	000000F	75906895	84504893	G/C	SNP	R	L	R	L	R	L	L	R	L	R	L	R	L	R	R	L	R	L	L	R	R	L	R	L	L	R	L	L	L	R	R	R	L	L	L	L	R	R
2	M442	M442	54.8341	ee × ef	Cluster53806	2	000000F	75906895	84504893	C/T	SNP	L	L	R	L	R	L	L	R	L	R	L	R	L	R	R	L	-	L	L	R	R	L	R	L	L	R	-	L	L	R	R	-	L	L	L	L	R	-
2	M21	M21	56.6922	ee × ef	Cluster155	2	000000F	75906895	84504893	C/T	SNP	R	L	R	L	R	L	L	R	L	R	R	R	L	R	R	-	R	R	L	R	R	L	R	L	L	R	L	L	L	R	R	R	R	L	L	-	R	R
2	M36	M36,M18,M620	58.5465	ee × ef	Cluster70182	2	000000F	75906895	84504893	C/T	SNP	L	L	R	L	R	L	L	R	L	R	R	R	L	R	R	L	R	R	L	R	R	L	R	L	L	R	L	L	L	R	R	R	R	L	L	L	R	R
2	M5	M5,M173	59.1642	ee × ef	Cluster9004	2	000224F	74714757	75906794	A/G	SNP	L	L	R	L	R	L	L	R	L	R	R	R	L	R	R	L	R	R	L	R	R	L	R	L	L	R	L	L	L	R	R	R	R	L	L	L	R	R
2	M356	M356	63.3	ee × ef	Cluster28174	2	000326F	70283634	71275106	T/-16AAAACTAAATGGAACA	Indel	L	L	R	L	R	L	L	R	L	R	R	R	L	R	R	L	R	R	L	R	R	L	R	L	L	R	L	L	L	R	R	R	R	L	L	L	R	R
2	M83	M83,M14	64.1208	ee × ef	Cluster61839	2	000403F	69428915	70283533	C/T	SNP	L	L	R	L	R	L	L	R	L	R	R	R	L	R	R	L	R	R	L	R	R	L	R	L	L	R	L	L	L	R	R	R	R	L	L	L	R	R
2	M108	M108	66.8541	ee × ef	Cluster27739	2	000003F	63432963	67968980	-7GAACGAC/T	Indel	L	L	R	-	R	L	L	R	L	R	R	R	L	R	R	-	-	R	L	R	R	L	R	L	L	-	L	L	L	R	R	R	R	R	L	L	R	-
2	M628	M628	70.9563	-- × gh	Cluster61877	2	000049F	60287235	61777644	C/T	SNP	--	L	R	R	R	L	L	R	L	R	R	R	L	R	R	L	R	R	L	R	R	L	R	L	L	R	L	L	L	R	R	R	R	R	L	L	R	R
2	M170	M170	71.5746	ee × ef	Cluster18200	2	000003F	63432963	67968980	C/T	SNP	L	L	R	R	R	L	L	R	L	R	R	R	L	R	R	L	R	R	L	R	R	L	R	L	L	R	L	L	L	R	R	R	R	R	-	-	R	R
2	M130	M130,M261,M425,M269	72.1923	ee × ef	Cluster525	2	000506F	57661638	58410733	C/T	SNP	L	L	R	R	R	L	L	R	L	R	R	R	L	R	R	L	R	R	L	R	R	L	R	L	L	R	L	L	L	R	R	R	R	R	L	L	L	R
2	M243	M243	73.4336	ee × ef	Cluster783	2	000036F	46490598	47447945	T/C	SNP	R	L	R	-	R	-	L	R	L	R	R	R	L	R	R	-	R	L	-	R	R	L	R	L	-	R	-	L	L	R	R	R	R	R	L	-	L	R
2	M672	M672,M181	75.9124	-- × gh	Cluster78940	Not on Chr2	--	--	--	C/A	SNP	--	L	R	R	R	L	L	R	R	R	R	R	L	R	R	-	R	L	L	R	R	R	R	R	L	R	L	L	L	R	R	R	R	R	L	L	L	R
2	M103	M103	79.9256	ee × ef	Cluster70407	2	000043F	30362314	32704836	T/A	SNP	L	L	R	-	R	-	L	R	R	R	R	R	L	L	R	-	R	L	L	R	R	R	R	R	L	R	L	L	L	R	R	R	R	R	L	L	L	R
2	M38	M38	84.6111	ee × ef	Cluster78822	2	000288F	24622455	25705750	C/G	SNP	L	L	R	R	L	L	R	R	R	R	R	R	L	L	R	L	R	L	L	R	R	R	R	R	L	R	L	L	L	L	R	R	R	R	L	L	L	R
2	M87	M87	86.465	ee × ef	Cluster9490	2	001018F	21224818	21648481	C/T	SNP	R	L	R	R	L	L	R	L	R	R	R	R	L	L	R	L	R	L	L	R	R	R	R	R	L	R	L	L	L	L	R	R	R	R	L	L	L	R
2	M153	M153,M280	87.709	ee × ef	Cluster18190	2	001018F	21224818	21648481	G/A	SNP	R	L	R	R	L	L	R	L	R	R	R	R	L	L	R	L	R	L	L	R	R	R	R	R	L	R	L	L	L	L	R	R	R	R	L	L	L	R
2	M391	M391,M365	107.785	ee × ef	Cluster44272	2	001220F	11294793	11634772	T/G	SNP	R	L	R	R	L	L	R	L	R	R	R	L	L	R	R	L	R	L	L	L	R	R	R	R	L	R	R	L	L	L	R	R	R	L	L	L	L	R
2	M322	M322,M305,M667	111.59	ee × ef	Cluster9331	2	001581F	10262516	10498046	T/A	SNP	L	L	R	R	L	L	R	L	R	R	R	L	L	R	R	L	R	R	L	L	R	R	R	R	L	R	R	L	L	L	R	R	R	L	L	L	L	L
2	M340	M340	112.208	ee × ef	Cluster70597	2	003624F	9721292	9778478	A/G	SNP	R	L	R	R	L	-	R	L	R	R	R	L	L	R	R	L	R	R	L	L	R	R	R	R	L	R	R	L	L	L	R	R	R	L	L	L	L	L
2	M387	M387,M584	125.474	ee × ef	Cluster70133	2	000626F	8149697	8794784	C/T	SNP	L	L	R	R	L	L	L	L	R	R	R	L	L	L	R	L	L	R	L	L	R	R	R	R	R	R	R	R	L	L	R	R	R	L	L	R	L	L
2	M600	M600	130.263	ee × ef	Cluster18271	2	000605F	5790685	6426785	G/A	SNP	R	L	R	R	L	-	L	L	R	R	R	L	L	L	R	R	L	R	-	L	R	R	R	R	R	R	R	R	-	L	R	R	R	L	L	R	L	L
2	M574	M574	131.056	ee × ef	Cluster79716	2	000605F	5790685	6426785	C/T	SNP	L	L	R	R	L	R	L	L	R	R	R	L	L	L	R	R	L	R	L	L	R	R	R	R	R	R	-	R	L	L	R	R	R	L	L	R	L	L
2	M452	M452	132.371	ee × ef	Cluster79364	Not on Chr2	--	--	--	G/A	SNP	L	L	R	R	L	R	L	L	R	R	R	L	L	L	R	R	L	R	L	L	R	R	L	R	R	R	R	R	L	L	R	R	R	L	-	R	L	L
2	M382	M382	141.67	ee × ef	Cluster360	2	001503F	3699614	3974329	C/G	SNP	R	L	R	R	L	R	L	L	R	R	R	L	L	L	R	R	L	R	L	L	R	R	L	R	R	R	R	R	L	L	R	R	R	L	L	R	L	L
2	M499	M499	145.524	ee × ef	Cluster35669	2	001491F	3134156	3419323	T/G	SNP	R	L	R	R	L	R	L	L	R	R	R	L	L	L	R	-	L	R	-	L	R	R	L	R	-	R	-	R	L	L	R	R	R	L	L	-	L	L
3	M590	M590	0	ee × ef	Cluster52918	3	001387F	2734562	3051244	C/A	SNP	L	L	R	-	L	L	L	-	L	L	L	L	L	R	R	L	L	L	L	R	L	L	L	L	-	-	L	R	L	-	R	-	R	L	R	L	R	R
3	M551	M551	9.63931	ee × ef	Cluster70874	Not on Chr3	--	--	--	C/+4TATA	Indel	R	L	R	L	L	L	L	R	-	L	L	L	L	R	R	-	L	L	R	R	L	L	L	L	R	R	R	R	L	R	R	R	R	L	R	R	R	R
3	M328	M328	16.1992	ee × ef	Cluster35617	3	000456F	4254743	5041908	C/T	SNP	L	L	R	L	L	L	L	R	R	L	L	L	L	R	R	L	L	L	R	R	L	L	L	L	R	R	R	R	L	R	R	R	R	L	R	R	R	R
3	M671	M671	21.1897	-- × gh	Cluster36329	Not on Chr3	--	--	--	C/T	SNP	--	L	R	L	L	R	L	R	R	L	L	L	L	R	R	R	-	L	R	R	L	L	L	L	R	R	R	R	L	R	R	R	R	R	R	R	R	R
3	M177	M177,M636	28.6759	ee × ef	Cluster201	3	001363F	9280616	9598443	G/A	SNP	L	L	R	L	L	R	L	R	R	L	L	L	L	L	R	R	L	L	L	R	L	L	L	L	R	R	R	R	L	L	R	R	R	R	R	L	R	R
3	M82	M82	45.1386	ee × ef	Cluster70694	3	000065F	65810986	67674740	+1G/+1A	Indel	R	L	R	R	L	R	L	R	R	L	L	L	L	R	R	-	L	R	-	-	L	L	L	R	R	L	R	-	-	L	L	-	R	R	R	L	R	R
3	M338	M338	56.7802	ee × ef	Cluster45233	3	000818F	69839238	70354037	T/-9ATGCACATC	Indel	L	L	R	R	L	R	L	R	R	L	L	L	L	R	R	R	L	R	L	R	L	L	L	-	R	R	R	L	L	L	L	L	R	R	R	-	R	R
3	M134	M134	63.2911	ee × ef	Cluster26694	3	000537F	71721481	72178544	T/G	SNP	L	L	R	R	L	R	L	R	R	L	L	L	L	R	R	R	L	R	L	R	L	L	R	L	R	R	R	L	L	L	L	L	R	R	R	L	R	R
3	M236	M236	67.6233	ee × ef	Cluster9209	3	000648F	73870057	74495284	A/G	SNP	L	L	R	R	L	R	L	R	R	L	L	L	L	L	R	R	L	R	L	R	L	L	R	L	R	L	R	L	L	L	L	L	R	R	R	L	R	R
3	M247	M247	68.2413	ee × ef	Cluster70437	3	002244F	74912274	75056913	T/A	SNP	L	L	R	R	L	R	L	R	R	L	L	L	L	L	R	R	L	R	L	R	L	L	R	L	R	L	R	L	L	L	L	R	R	R	R	L	R	R
3	M505	M505	72.4942	ee × ef	Cluster53240	Not on Chr3	--	--	--	C/G	SNP	L	L	R	R	L	R	L	R	R	L	L	L	R	L	R	-	-	R	-	R	L	L	R	L	R	L	-	R	L	R	L	R	R	R	R	L	R	R
3	M489	M489,M686,M427,M659	73.2044	ee × ef	Cluster35404	3	000841F	77659131	78163500	A/C	SNP	L	L	R	R	L	R	L	R	R	L	L	L	R	L	R	R	L	R	L	R	L	L	R	L	R	L	R	R	L	R	L	R	R	R	R	L	R	R
3	M320	M320	75.0572	ee × ef	Cluster26787	3	000745F	80131228	80620670	C/T	SNP	R	L	R	R	L	R	L	R	L	L	L	L	R	L	R	R	L	R	L	R	L	L	R	L	R	L	R	R	L	R	L	R	R	R	R	L	R	R
3	M491	M491	75.6754	ee × ef	Cluster53534	3	001065F	80620771	81031485	T/C	SNP	R	L	R	R	L	R	L	R	L	L	L	L	R	L	R	R	L	R	-	R	L	L	R	L	R	L	R	R	L	R	L	R	R	R	R	L	R	R
3	M502	M502	79.3871	ee × ef	Cluster78658	3	000904F	81341414	81812116	A/G	SNP	R	L	R	R	L	R	L	R	L	L	R	L	R	L	R	R	L	R	L	R	L	L	R	L	R	L	R	R	L	L	L	R	R	R	R	R	R	R
3	M488	M488	80.0053	ee × ef	Cluster18059	3	000278F	82127879	83268907	C/T	SNP	L	L	R	R	L	R	L	R	L	L	R	L	R	L	R	-	L	R	L	R	L	L	R	L	R	L	R	R	L	L	L	R	R	R	R	R	R	R
3	M455	M455	90.0166	ee × ef	Cluster61720	3	000923F	84055050	84520111	A/T	SNP	R	L	R	R	L	R	L	R	L	L	R	L	R	L	R	R	L	R	L	R	L	L	R	L	R	L	R	R	L	L	R	R	R	R	R	R	L	R
3	M534	M534	93.7339	ee × ef	Cluster36274	3	000542F	84643121	85172430	G/T	SNP	R	L	R	R	L	R	L	R	L	L	R	R	R	L	R	R	L	L	L	R	L	L	R	L	R	-	R	R	L	L	R	R	R	R	R	R	L	R
3	M506	M506	96.829	ee × ef	Cluster45327	3	000970F	85285958	85725595	C/-3CAT	Indel	R	L	R	R	L	R	L	R	L	L	R	R	R	L	R	R	L	L	L	R	L	L	R	L	R	L	R	R	R	L	R	R	R	R	R	R	L	R
3	M410	M410	98.0659	ee × ef	Cluster27176	3	000597F	85725696	86324746	G/A	SNP	R	L	R	R	L	R	L	R	L	L	R	R	R	L	R	R	L	L	L	R	L	L	R	L	R	L	R	R	R	L	R	R	R	R	R	R	L	R
3	M351	M351,M335	101.157	ee × ef	Cluster70188	3	000597F	85725696	86324746	G/C	SNP	R	L	R	R	L	R	L	R	L	L	R	R	R	L	R	R	L	L	L	R	L	L	R	L	R	L	R	L	R	L	R	R	R	R	R	R	L	R
3	M275	M275	103.628	ee × ef	Cluster78744	3	000907F	87612699	88050812	A/T	SNP	R	L	R	R	L	R	L	R	L	L	R	R	R	L	R	R	L	L	R	R	L	L	R	L	L	L	R	L	R	L	R	R	R	R	R	R	L	R
3	M249	M249	104.246	ee × ef	Cluster27346	3	000907F	87612699	88050812	G/A	SNP	L	L	R	R	L	R	L	R	L	L	R	R	R	L	R	R	L	L	R	R	L	L	R	L	L	L	R	L	R	L	R	R	R	R	R	R	L	R
3	M178	M178	107.336	ee × ef	Cluster18508	3	000564F	89044809	89749345	T/A	SNP	L	L	R	R	L	R	L	R	L	L	R	R	R	L	R	R	L	L	R	R	L	L	R	L	L	L	R	L	R	R	R	R	R	R	R	R	L	R
3	M255	M255	114.708	ee × ef	Cluster70794	3	000486F	92025626	92785767	C/T	SNP	R	L	R	R	L	R	L	R	L	L	R	R	R	L	R	R	L	L	R	R	L	L	R	L	L	-	R	R	R	R	R	R	R	R	R	R	L	R
3	M179	M179,M144,M125	116.034	ee × ef	Cluster26837	3	000400F	94791171	95663115	G/A	SNP	L	L	R	R	L	R	L	R	L	L	R	R	R	L	R	R	L	L	R	R	L	L	R	L	L	L	R	R	R	R	R	R	R	R	R	R	L	R
3	M192	M192	121.602	ee × ef	Cluster1238	3	000267F	96590013	97711311	G/A	SNP	L	L	R	-	L	-	L	R	L	L	R	R	R	L	R	R	-	L	R	R	-	L	L	L	L	L	R	R	R	R	R	R	R	-	-	R	-	-
3	M384	M384,M453	134.069	ee × ef	Cluster36256	3	000267F	96590013	97711311	C/T	SNP	L	L	R	R	R	R	L	R	L	L	R	R	R	L	R	R	L	R	R	R	R	L	L	R	L	L	R	R	R	L	R	R	R	R	R	R	L	R
4	M288	M288	0	ee × ef	Cluster79024	4	001820F	93289520	93494765	A/G	SNP	L	L	R	R	L	L	L	L	L	R	L	R	L	R	L	R	L	R	-	R	L	R	R	R	L	R	L	R	L	R	L	R	R	R	R	L	L	L
4	M129	M129,M111	0.632947	ee × ef	Cluster9612	4	001820F	93289520	93494765	G/A	SNP	L	L	R	R	L	L	L	L	L	R	L	R	L	R	L	R	L	R	R	R	L	R	R	R	L	R	L	R	L	R	L	R	R	R	R	L	L	L
4	M46	M46	1.3158	ee × ef	Cluster9185	4	001992F	92831991	93000661	A/C	SNP	L	L	R	R	L	L	L	-	L	R	L	R	L	R	L	R	L	R	R	R	L	R	R	R	L	R	L	R	L	R	L	R	R	R	R	L	L	L
4	M17	M17,M409	6.83019	ee × ef	Cluster8948	4	000467F	91660706	92464241	T/+1A	Indel	L	L	R	R	L	L	L	L	L	R	L	R	R	R	-	R	L	R	R	R	L	R	L	R	L	R	L	R	R	R	L	R	R	R	R	L	L	L
4	M93	M93	11.8	ee × ef	Cluster27449	4	000467F	91660706	92464241	G/C	SNP	L	L	R	R	L	L	L	L	L	R	L	R	R	R	L	R	L	R	-	R	L	R	L	L	L	R	-	R	R	R	L	R	R	R	R	L	L	L
4	M193	M193	14.6096	ee × ef	Cluster62246	4	000467F	91660706	92464241	C/T	SNP	R	L	R	-	L	L	L	L	L	R	L	R	R	R	L	-	-	R	R	R	L	R	L	L	L	-	-	R	R	R	L	L	R	R	R	-	L	L
4	M96	M96	18.115	ee × ef	Cluster44765	4	000855F	91048286	91475729	T/G	SNP	R	L	R	R	R	L	L	L	L	R	L	R	R	R	L	R	L	R	R	R	L	L	L	L	L	R	-	R	R	R	R	L	R	L	R	L	L	L
4	M6	M6	18.7423	ee × ef	Cluster815	4	000268F	89940843	91048185	T/C	SNP	R	L	R	R	R	L	L	L	L	R	L	R	R	R	L	R	L	R	R	R	L	L	L	L	L	R	L	R	R	R	R	L	R	L	R	L	L	L
4	M629	M629	34.4817	-- × gh	Cluster18221	4	001041F	84655435	85057856	G/C	SNP	--	L	R	-	R	L	L	L	L	R	L	R	R	R	L	-	L	R	R	R	R	L	L	L	L	L	L	L	R	R	R	L	R	L	R	R	R	L
4	M131	M131	57.1979	ee × ef	Cluster69946	Not on Chr4	--	--	--	G/A	SNP	R	L	R	R	R	R	L	R	R	R	L	R	R	R	L	L	L	L	R	R	R	L	L	L	L	L	L	R	R	R	R	L	R	L	R	L	L	R
4	M616	M616	60.1725	-- × gh	Cluster27579	4	000080F	76954456	78822165	C/A	SNP	--	L	R	-	R	R	L	R	R	R	L	R	R	R	L	-	L	L	L	R	R	L	L	L	L	-	L	R	R	R	R	L	R	L	R	L	L	R
4	M12	M12,M61	64.6469	ee × ef	Cluster26858	4	000080F	76954456	78822165	G/T	SNP	L	L	R	R	R	R	L	R	R	R	L	R	R	R	L	L	L	L	L	R	R	L	L	L	L	L	R	R	R	R	R	L	R	L	R	L	L	R
4	M607	M607	68.044	-- × gh	Cluster53999	4	000306F	75602489	76655629	C/A	SNP	--	L	R	R	R	R	L	R	R	R	L	R	R	R	L	-	L	L	L	R	R	L	L	-	L	L	-	R	R	R	R	L	R	L	R	L	L	R
4	M45	M45,M278	72.1204	ee × ef	Cluster9108	4	000515F	74235193	74974684	G/A	SNP	L	L	R	R	R	R	L	R	R	R	L	R	R	R	L	L	L	L	L	L	R	L	L	L	L	L	R	R	R	R	R	L	R	L	R	R	L	R
4	M495	M495	73.3703	ee × ef	Cluster44997	4	000515F	74235193	74974684	G/A	SNP	L	L	R	-	R	-	L	R	R	R	L	R	R	R	L	L	L	L	L	L	R	L	L	L	L	L	-	R	R	R	R	L	R	L	R	-	L	R
4	M251	M251,M105	80.8487	ee × ef	Cluster70054	4	000225F	54573651	55782113	T/C	SNP	L	L	R	R	R	R	L	R	L	R	L	R	R	R	L	L	L	L	L	L	R	L	L	L	L	L	R	R	L	R	R	L	R	L	R	R	L	R
4	M174	M174,M633,M185	81.466	ee × ef	Cluster44552	4	000107F	28519974	30185368	C/T	SNP	R	L	R	R	R	R	L	R	L	R	L	R	R	R	L	L	L	L	L	L	R	L	L	L	L	L	R	R	L	R	R	L	R	L	R	R	L	R
4	M120	M120	87.685	ee × ef	Cluster9062	4	000525F	16162997	16921708	C/-1T	Indel	L	L	R	R	R	R	L	R	L	L	L	R	R	R	L	L	L	L	L	L	R	L	L	L	L	L	R	R	L	R	R	L	R	L	R	R	L	R
4	M386	M386	98.3521	ee × ef	Cluster61779	4	000902F	12353148	12845460	G/A	SNP	L	L	R	R	L	R	L	R	R	L	R	R	R	R	L	L	L	L	L	L	R	L	L	L	L	L	R	R	L	R	R	L	R	L	L	R	L	R
4	M599	M599	102.937	ee × ef	Cluster79558	4	000893F	9724334	10203324	C/G	SNP	R	L	R	R	L	R	L	R	R	L	R	R	R	R	L	R	L	L	R	L	R	L	L	L	-	-	R	R	L	R	R	L	R	L	L	R	L	R
4	M309	M309	110.86	ee × ef	Cluster79096	4	002038F	8515328	8685666	T/A	SNP	L	L	R	-	L	R	L	R	R	L	R	R	R	R	L	L	L	L	L	L	R	L	L	L	L	L	-	R	L	R	R	L	R	L	L	-	L	R
4	M592	M592	115.671	ee × ef	Cluster19049	4	000937F	7541212	8010398	T/C	SNP	R	L	R	R	L	R	L	R	R	L	R	R	R	R	L	-	R	L	L	L	R	L	L	L	L	-	-	R	R	R	R	L	R	L	L	-	L	R
4	M478	M478,M557,M543,M557	117.722	ee × ef	Cluster70364	4	000523F	6043309	6777172	G/A	SNP	L	L	R	R	L	R	L	R	R	L	R	R	R	R	L	L	R	L	L	L	R	L	L	L	L	L	R	R	R	R	R	L	R	L	L	R	L	R
4	M509	M509	130.988	ee × ef	Cluster78770	4	000621F	1544407	2163409	C/T	SNP	R	L	R	R	L	R	L	R	R	L	R	R	L	R	L	L	R	R	L	L	R	R	L	L	L	R	R	R	R	R	L	R	R	L	L	R	L	R
4	M699	M699	132.234	-- × gh	Cluster70631	Not on Chr4	--	--	--	T/G	SNP	--	L	R	-	L	R	L	R	R	L	R	R	L	R	L	-	R	R	-	L	R	R	L	L	-	R	R	R	R	R	L	R	R	L	L	-	L	R
4	M583	M583	134.755	ee × ef	Cluster52844	4	002068F	1186917	1346546	T/A	SNP	L	L	R	R	L	R	L	R	R	L	R	R	L	R	L	L	R	R	L	L	R	R	L	L	L	R	R	R	R	R	L	R	R	L	L	R	R	R
4	M518	M518	142.977	ee × ef	Cluster18806	4	001004F	405685	831694	T/C	SNP	R	L	R	-	L	R	L	-	R	L	R	L	L	R	L	-	R	R	L	R	R	R	L	L	-	-	-	L	R	R	L	R	R	L	L	-	R	R
5	M550	M550	0	ee × ef	Cluster70789	5	000642F	614344	1324512	G/T	SNP	L	L	R	L	L	L	L	L	R	L	R	R	L	L	L	-	L	L	-	L	R	L	L	R	L	L	-	L	L	L	L	L	R	R	R	-	R	R
5	M685	M685,M508	12.3674	-- × gh	Cluster79435	5	000106F	1865843	3557884	+1C/G	Indel	--	L	R	L	L	L	L	L	R	L	R	R	L	L	L	L	L	R	R	L	R	L	L	R	L	L	L	L	L	R	L	L	R	R	R	L	R	L
5	M432	M432	38.2272	ee × ef	Cluster61794	5	000430F	10081144	10859399	A/G	SNP	L	L	R	L	L	L	L	L	R	L	R	R	L	L	L	-	L	R	L	L	R	L	L	R	L	L	L	L	L	R	L	L	R	R	R	R	L	L
5	M240	M240	38.8766	ee × ef	Cluster27377	5	000430F	10081144	10859399	G/A	SNP	R	L	R	-	L	L	L	L	R	L	R	R	L	L	L	-	L	R	-	L	R	L	L	R	-	-	-	L	L	R	L	L	R	R	R	R	L	L
5	M660	M660	43.6927	-- × gh	Cluster19014	5	002191F	11824903	11977831	T/A	SNP	--	L	R	-	R	L	L	L	R	L	R	R	L	L	L	-	-	R	L	R	R	L	L	R	L	-	L	L	L	R	L	L	R	R	R	-	R	L
5	M591	M591	49.0956	ee × ef	Cluster9883	5	000591F	18705894	19387724	A/G	SNP	L	L	R	L	R	L	L	L	L	L	R	R	L	L	L	-	-	R	L	R	L	L	L	-	L	-	-	L	L	R	-	L	R	R	R	R	R	L
5	M461	M461M691	49.8623	ee × ef	Cluster52880	5	000548F	19387825	19966020	A/T	SNP	R	L	R	L	R	L	L	L	L	L	R	R	L	L	L	R	R	R	L	R	L	L	L	R	L	L	L	L	L	R	L	L	R	R	L	R	R	L
5	M666	M666	52.4149	-- × gh	Cluster36262	5	000247F	24777782	25938257	T/C	SNP	--	L	R	L	R	L	L	L	L	L	R	R	L	L	L	-	R	R	L	R	-	L	L	R	L	L	L	L	L	R	L	R	R	R	L	R	R	L
5	M522	M522	54.4971	ee × ef	Cluster928	5	000054F	89743977	91830030	A/T	SNP	L	L	R	L	R	L	L	L	L	L	R	R	L	L	L	-	R	R	L	R	L	L	L	R	L	L	L	L	L	R	L	R	R	L	L	R	R	L
5	M563	M563	68.9237	ee × ef	Cluster70485	5	000919F	54286195	54765554	T/G	SNP	R	L	R	R	R	L	L	L	L	L	-	R	L	L	L	R	-	R	-	R	L	L	L	R	-	-	L	L	-	L	L	R	L	L	L	R	R	L
5	M90	M90	82.2132	ee × ef	Cluster26830	5	000046F	69167239	71423295	G/A	SNP	L	L	R	L	R	R	L	L	R	L	L	R	L	L	L	R	R	R	L	R	L	L	L	R	L	L	L	L	R	R	L	R	L	L	L	L	R	L
5	M84	M84	82.8322	ee × ef	Cluster53288	5	000046F	69167239	71423295	C/T	SNP	L	L	R	L	R	R	L	L	R	L	L	R	L	L	L	R	R	R	L	R	L	L	L	R	L	L	L	L	R	R	L	R	L	L	L	L	R	L
5	M8	M8	85.3034	ee × ef	Cluster44223	5	000046F	69167239	71423295	C/T	SNP	L	L	R	L	R	R	L	L	R	L	L	R	L	L	L	R	R	R	L	R	L	L	L	R	L	L	L	L	R	R	L	R	L	L	L	L	R	L
5	M286	M286	86.0859	ee × ef	Cluster70879	5	000046F	69167239	71423295	A/C	SNP	R	L	R	L	R	R	L	L	R	L	L	R	L	L	L	R	R	R	L	R	L	R	L	R	-	-	L	L	R	R	L	R	L	L	L	L	R	L
5	M262	M262	89.5588	ee × ef	Cluster36678	5	000231F	71497243	72328434	G/A	SNP	L	L	R	L	R	R	L	L	R	L	L	R	L	L	L	R	R	R	L	R	L	R	L	R	L	L	L	L	R	R	L	L	L	L	L	L	R	L
5	M39	M39,M608,M43	94.6162	ee × ef	Cluster27060	5	000231F	71497243	72328434	C/T	SNP	R	L	R	R	R	R	L	L	R	L	L	R	L	R	L	R	R	R	L	R	L	R	L	R	L	L	L	L	R	R	L	L	L	L	L	R	R	L
5	M91	M91	98.3302	ee × ef	Cluster79203	5	000428F	72670280	73484437	A/+1T	Indel	R	L	R	R	R	R	L	L	R	L	L	R	L	R	L	L	R	R	L	R	L	R	L	R	L	L	L	L	R	R	L	L	L	L	L	R	R	L
5	M501	M501	105.174	ee × ef	Cluster62365	5	000428F	72670280	73484437	G/T	SNP	L	L	R	R	R	R	L	L	R	L	L	R	L	R	L	L	R	L	L	R	L	R	L	R	L	L	L	L	R	R	L	L	L	L	L	R	R	L
5	M116	M116	120.466	ee × ef	Cluster616	5	000428F	72670280	73484437	A/G	SNP	L	L	R	-	R	R	L	L	R	L	L	L	L	R	L	R	R	R	L	R	L	R	L	R	L	L	L	L	R	R	R	L	L	L	L	R	R	L
5	M68	M68	121.842	ee × ef	Cluster27005	5	000672F	73553669	74183960	A/T	SNP	R	L	R	R	R	R	L	L	R	L	L	L	L	R	L	R	R	R	L	R	L	R	L	R	R	L	L	L	R	R	R	L	L	L	L	R	R	L
5	M606	M606	126.554	-- × gh	Cluster26750	5	001382F	74184061	74422905	+3CCA/T	Indel	--	L	R	R	R	R	L	L	R	L	L	L	L	R	L	R	L	R	L	R	L	R	L	R	R	R	L	L	R	R	R	L	L	R	L	R	R	L
5	M65	M65	133.536	ee × ef	Cluster70252	5	000340F	74961591	75794182	T/A	SNP	R	L	R	R	R	R	L	L	R	L	L	L	L	R	L	R	L	R	L	R	L	R	L	R	R	L	L	L	R	R	R	L	L	R	L	R	R	L
5	M296	M296	144.194	ee × ef	Cluster18546	5	001209F	77314057	77698400	A/T	SNP	R	L	R	R	R	R	L	L	R	L	L	L	R	R	L	R	L	R	L	R	L	R	L	R	R	L	L	R	R	R	R	L	L	R	L	R	R	L
5	M329	M329	144.813	ee × ef	Cluster17851	5	001209F	77314057	77698400	G/A	SNP	R	L	R	R	R	R	L	L	R	L	L	L	R	R	L	R	L	R	L	R	L	R	L	R	R	L	L	R	R	R	R	L	L	R	L	R	R	L
5	M476	M476,M549	146.048	ee × ef	Cluster883	5	001542F	77920915	77993630	T/A	SNP	R	L	R	R	R	R	L	L	R	L	L	L	R	R	L	R	L	R	L	R	L	R	L	R	R	L	L	R	R	R	R	L	L	R	L	R	R	L
5	M324	M324	147.901	ee × ef	Cluster44698	5	000737F	79336940	79934919	A/C	SNP	L	L	R	R	R	R	L	L	R	L	L	L	R	R	L	R	L	R	L	R	L	R	L	R	R	-	L	R	R	R	R	L	L	R	L	R	R	L
5	M298	M298	152.857	ee × ef	Cluster61866	5	000737F	79336940	79934919	A/G	SNP	L	L	R	R	R	R	L	L	L	L	L	L	R	R	L	R	L	R	L	R	L	R	R	R	L	L	L	R	R	R	R	L	L	R	L	R	R	L
5	M276	M276	154.092	ee × ef	Cluster79198	5	000928F	79935020	80402505	G/A	SNP	L	L	R	R	R	R	L	L	L	L	L	L	R	R	L	R	L	R	L	R	L	R	R	R	L	L	L	R	R	R	R	L	L	R	L	R	R	L
6	M617	M617	0	-- × gh	Cluster79361	6	000604F	88055536	88720100	T/C	SNP	--	L	R	L	-	L	R	R	R	R	R	L	R	L	R	L	R	R	L	L	R	L	R	R	R	L	R	R	L	R	L	R	L	R	R	L	R	R
6	M228	M228	3.45376	ee × ef	Cluster169	6	000846F	87017331	87519867	C/T	SNP	R	L	R	L	L	L	R	L	R	R	R	L	R	L	R	L	R	R	L	L	R	L	R	R	R	L	R	R	L	R	L	R	L	R	R	L	R	R
6	M544	M544	11.4202	ee × ef	Cluster61576	6	000639F	86371466	87017230	G/C	SNP	L	L	R	L	L	L	L	L	R	L	R	L	R	L	R	L	R	R	L	L	L	L	R	R	R	L	-	R	L	R	L	R	L	R	L	L	R	R
6	M52	M52,M237,M253	24.2234	ee × ef	Cluster44367	6	001511F	82893884	83174327	G/C	SNP	L	L	R	R	L	L	L	L	R	L	R	L	R	L	R	R	R	R	L	L	L	R	R	R	R	R	L	R	L	R	L	R	L	R	L	L	R	R
6	M201	M201	26.078	ee × ef	Cluster9296	6	000335F	81905370	82893783	T/G	SNP	R	L	R	R	L	L	L	L	R	L	R	L	R	L	R	R	R	R	L	L	L	R	R	R	R	R	-	R	L	R	L	R	L	R	L	L	R	R
6	M88	M88	40.328	ee × ef	Cluster36226	6	000396F	77208348	78068802	A/T	SNP	R	L	R	R	L	L	L	L	R	L	R	L	R	R	R	R	R	R	L	L	L	R	R	R	R	R	L	R	L	R	L	L	L	R	L	L	R	R
6	M556	M556	57.7083	ee × ef	Cluster18356	6	001511F	82893884	83174327	G/A	SNP	L	L	R	-	L	L	R	L	R	L	-	-	R	R	R	-	R	L	-	L	R	R	R	R	-	R	-	R	R	R	L	R	L	R	R	-	R	R
6	M613	M613	69.0154	-- × gh	Cluster18829	6	000255F	65405054	66559427	C/A	SNP	--	L	R	R	L	L	L	L	R	L	L	L	R	R	R	R	R	L	L	L	L	R	L	R	R	R	L	R	R	R	L	L	L	R	L	L	R	R
6	M705	M705	70.3509	-- × gh	Cluster905	6	001066F	57642937	58044724	G/T	SNP	--	L	R	R	L	L	L	L	-	L	L	L	R	R	-	-	R	L	L	L	L	R	L	R	R	R	L	-	R	R	L	L	R	R	L	L	R	-
6	M621	M621	71.589	-- × gh	Cluster44066	6	000497F	51710137	52488531	T/C	SNP	--	L	R	R	L	L	L	L	R	L	L	L	R	R	R	R	R	L	L	L	L	R	L	R	R	R	L	R	R	R	L	L	R	R	L	L	R	R
6	M651	M651,M541	74.3342	-- × gh	Cluster18888	Not on Chr6	--	--	--	G/C	SNP	--	L	R	R	L	L	L	L	R	L	L	L	R	R	R	R	R	L	L	L	L	R	L	R	R	R	L	R	R	R	L	L	R	R	L	L	R	R
6	M347	M347	77.7856	ee × ef	Cluster9738	Not on Chr6	--	--	--	T/A	SNP	R	L	R	-	L	-	L	L	R	L	L	L	R	R	R	-	R	L	-	L	L	R	L	R	-	R	-	R	R	R	L	L	R	R	L	-	R	R
6	M579	M579	84.559	ee × ef	Cluster45010	Not on Chr6	--	--	--	G/A	SNP	R	L	R	R	L	L	-	L	R	L	L	L	R	L	R	-	R	L	-	L	-	R	L	L	L	R	L	R	R	R	-	L	R	R	L	L	R	-
6	M520	M520	85.3298	ee × ef	Cluster1235	6	000021F	20557223	23195419	C/G	SNP	R	L	R	R	L	L	R	L	R	L	L	L	R	L	R	R	R	L	L	L	L	R	L	L	L	-	L	R	R	R	L	L	R	R	L	L	R	R
6	M451	M451	86.5664	ee × ef	Cluster62032	6	000574F	17004741	17712317	T/C	SNP	R	L	R	R	L	L	R	L	R	L	L	L	R	L	R	R	R	L	L	L	L	R	L	L	L	R	L	R	R	R	L	L	R	R	L	L	R	R
6	M688	M688	89.0462	-- × gh	Cluster19123	6	000574F	17004741	17712317	+1G/+1T	Indel	--	L	R	R	L	-	R	L	R	R	L	L	R	L	R	R	R	L	L	L	L	R	L	L	L	-	L	-	R	R	L	L	R	R	R	L	R	R
6	M500	M500	92.1439	ee × ef	Cluster35868	6	000568F	15865818	16538821	G/A	SNP	L	L	R	R	L	L	R	L	R	R	L	L	R	L	R	R	R	L	L	L	L	R	L	L	L	R	L	R	R	R	L	L	R	R	R	L	R	R
6	M702	M702	93.5186	-- × gh	Cluster62204	6	001019F	14447563	14869946	A/T	SNP	--	L	R	R	L	L	R	L	R	R	L	L	R	L	R	-	-	L	L	L	L	R	L	-	L	-	L	-	-	R	L	L	R	-	R	L	R	R
6	M450	M450	105.436	ee × ef	Cluster71006	6	001240F	10961351	11306554	G/A	SNP	R	L	R	R	L	L	R	L	R	R	L	L	R	L	R	R	R	L	L	L	L	R	L	L	L	R	L	L	L	R	R	L	R	R	R	L	R	R
6	M79	M79	114.118	ee × ef	Cluster36095	6	001515F	5714096	5993396	G/A	SNP	R	L	R	-	L	-	R	L	R	R	L	L	R	R	R	R	R	L	-	R	L	R	L	R	-	R	-	L	L	R	R	L	R	L	R	-	L	R
6	M602	M602	121.404	-- × gh	Cluster62079	6	001633F	4148278	4437367	G/A	SNP	--	L	R	R	L	R	R	L	R	R	L	L	R	R	R	R	R	L	L	R	L	R	R	R	L	R	L	L	L	R	R	L	R	L	R	L	L	R
7	M44	M44	0	ee × ef	Cluster9220	7	000505F	391847	1056959	G/A	SNP	L	L	R	L	R	L	R	L	L	R	L	L	L	L	L	R	L	L	L	L	R	L	R	R	R	R	L	R	R	L	R	R	L	L	R	L	L	L
7	M172	M172	11.6573	ee × ef	Cluster8907	7	001039F	2867538	3272255	A/G	SNP	R	L	R	-	R	L	R	L	L	R	L	L	L	L	L	-	L	L	-	L	R	L	-	R	R	R	-	R	R	L	R	R	L	L	R	L	L	L
7	M567	M567	13.3099	ee × ef	Cluster1224	7	000529F	3353415	4075743	C/A	SNP	L	L	R	L	R	L	R	L	L	R	L	R	L	L	L	L	L	L	-	L	R	L	R	-	-	-	L	L	R	L	R	-	L	L	R	L	L	L
7	M343	M343	19.1281	ee × ef	Cluster62373	7	000388F	4357173	5261616	C/T	SNP	R	L	R	L	R	R	R	L	L	L	L	R	L	L	L	L	R	L	R	L	R	L	R	R	R	L	L	L	R	L	R	R	L	L	R	L	L	L
7	M113	M113,M117,M73,M625,M128	21.3197	ee × ef	Cluster8893	7	000388F	4357173	5261616	G/A	SNP	L	L	R	L	R	R	R	L	L	L	L	R	L	L	L	L	R	L	R	L	R	L	R	L	R	L	L	L	R	L	R	R	L	L	R	L	L	L
7	M274	M274	27.5245	ee × ef	Cluster35626	7	001535F	6502147	6775267	G/A	SNP	L	L	R	L	R	R	L	L	L	L	L	R	R	L	L	L	R	L	R	L	L	L	R	L	R	L	L	L	R	L	R	R	L	L	R	L	L	L
7	M297	M297,M480	28.142	ee × ef	Cluster9395	7	000553F	18161584	18897580	G/C	SNP	R	L	R	L	R	R	L	L	L	L	L	R	R	L	L	L	R	L	R	L	L	L	R	L	R	L	L	L	R	L	R	R	L	L	R	L	L	L
7	M334	M334	34.3484	ee × ef	Cluster52934	Not on Chr7	--	--	--	C/T	SNP	L	L	R	L	R	R	L	L	L	L	L	R	R	L	L	L	R	L	R	L	L	L	R	L	R	L	L	L	R	L	R	R	L	L	R	L	R	L
7	M295	M295	38.6874	ee × ef	Cluster44858	7	000210F	11667271	12937999	A/T	SNP	R	L	R	-	R	R	L	L	L	L	L	R	R	L	L	-	R	L	-	L	L	L	R	L	-	-	-	L	R	L	R	R	L	L	R	-	R	L
7	M468	M468	39.3091	ee × ef	Cluster27061	7	000210F	11667271	12937999	T/-7TTACTCA	Indel	R	L	R	L	R	R	L	L	L	L	L	R	R	L	L	L	R	L	R	L	L	L	R	L	R	L	L	L	R	L	R	R	R	L	R	L	R	L
7	M152	M152	43.6436	ee × ef	Cluster53588	7	001639F	14963288	15198907	C/T	SNP	R	L	R	L	R	R	L	L	R	L	L	R	R	L	L	L	R	L	R	L	L	L	R	L	R	-	L	L	R	L	R	R	R	L	R	R	R	L
7	M22	M22,M362	45.4983	ee × ef	Cluster70198	7	000787F	19044746	19600844	C/T	SNP	R	L	R	L	R	R	L	L	R	L	L	R	R	L	L	L	R	-	R	L	L	L	R	L	R	L	L	L	R	L	R	R	R	L	R	R	R	L
7	M123	M123,M631,M171,M184	49.2097	ee × ef	Cluster70632	7	000102F	21466440	23192391	C/A	SNP	R	L	R	L	R	R	L	L	R	L	L	R	R	L	L	L	R	L	R	L	L	L	R	L	R	L	L	L	R	L	R	R	R	L	R	R	R	L
7	M161	M161,M211,M263	49.827	ee × ef	Cluster36066	7	000070F	29149278	31109388	A/C	SNP	L	L	R	L	R	R	L	L	R	L	L	R	R	L	L	L	R	L	R	L	L	L	R	L	R	L	L	L	R	L	R	R	R	L	R	R	R	L
7	M529	M529	54.7857	ee × ef	Cluster759	7	000521F	54298623	55048067	C/T	SNP	L	L	R	L	R	R	L	L	L	L	L	R	R	L	L	L	R	L	-	L	L	L	R	L	-	L	L	L	R	L	R	R	R	L	R	R	R	L
7	M238	M238	56.0856	ee × ef	Cluster16782	7	000413F	57033668	57892204	A/G	SNP	L	L	R	L	R	R	L	L	L	L	L	R	R	L	L	L	R	L	R	L	L	L	R	L	R	L	L	L	R	L	R	R	R	L	R	R	R	L
7	M517	M517	65.1328	ee × ef	Cluster18709	7	000077F	62107167	64026987	+1G/+1A	Indel	R	L	R	L	R	L	L	L	L	L	R	R	R	L	L	L	L	L	R	L	L	L	R	L	R	L	L	L	R	L	R	R	R	R	R	R	R	R
7	M348	M348,M254	67.8775	ee × ef	Cluster70369	7	001063F	64400926	64800906	G/A	SNP	R	L	R	L	R	L	L	L	L	L	R	R	R	R	L	L	L	L	R	L	L	L	R	L	R	L	L	L	R	L	R	R	R	R	R	R	R	R
7	M694	M694	78.4142	-- × gh	Cluster53790	7	002176F	71453981	71609418	+5TAATA/T	Indel	--	L	R	L	L	L	L	-	L	L	R	L	R	R	L	L	L	R	R	L	L	L	R	L	R	-	L	L	R	-	R	R	R	R	R	R	R	R
7	M257	M257,M157,M220,[M271],M168,M59	81.6704	ee × ef	Cluster52823	7	000767F	73132568	73711545	A/G	SNP	R	L	R	L	L	L	L	L	L	L	R	L	R	R	L	L	L	R	R	L	L	L	R	L	R	L	L	L	R	L	R	R	R	R	R	R	R	R
7	M503	M503,[M271]	82.3364	ee × ef	Cluster53771	7	001354F	75084546	75417889	A/T	SNP	L	L	R	L	L	L	L	L	L	L	R	L	R	R	L	-	L	R	R	L	L	L	R	L	L	L	L	L	R	L	R	R	R	R	R	R	R	R
7	M392	M392,M664	89.7544	ee × ef	Cluster61543	7	001320F	80654804	80981035	T/C	SNP	R	L	R	-	L	L	L	-	L	L	R	L	L	R	L	L	L	R	R	L	L	L	R	L	L	L	L	L	R	L	R	R	R	R	R	R	R	R
7	M548	M548	93.7333	ee × ef	Cluster62169	7	000244F	80981136	82127767	A/C	SNP	L	L	R	L	L	L	L	L	L	L	R	L	L	-	L	L	L	R	R	L	L	L	R	L	L	L	L	L	R	L	R	R	R	R	R	-	R	R
7	M430	M430	99.4083	ee × ef	Cluster35958	7	000735F	82514229	83083087	T/C	SNP	R	L	R	L	L	L	R	L	L	L	R	L	L	R	L	L	L	R	-	L	L	L	R	R	L	L	-	L	R	L	R	R	R	R	R	R	R	R
7	M663	M663	114.338	-- × gh	Cluster35806	Not on Chr7	--	--	--	T/C	SNP	--	L	R	L	L	L	R	L	R	L	L	L	L	R	L	-	L	R	-	L	L	L	R	R	L	L	L	L	R	R	L	R	R	R	L	R	R	L
7	M440	M440	115.937	ee × ef	Cluster79262	7	000211F	84676069	85892732	C/T	SNP	L	L	R	L	L	L	R	L	R	L	L	L	L	R	L	-	L	R	L	L	L	L	R	R	L	L	L	L	R	R	L	R	R	R	L	-	R	L
7	M413	M413	117.483	ee × ef	Cluster36218	7	000812F	85892833	86374056	G/A	SNP	L	L	R	L	L	L	R	L	R	L	L	L	L	R	R	-	L	R	L	L	L	L	R	R	L	L	L	L	R	R	L	R	R	R	L	-	R	L
7	M459	M459	118.722	ee × ef	Cluster70026	7	000812F	85892833	86374056	A/T	SNP	R	L	R	L	L	L	R	L	R	L	L	L	L	R	R	L	L	R	L	L	L	L	R	R	L	L	L	L	R	R	L	R	R	R	L	R	R	L
7	M227	M227	130.022	ee × ef	Cluster78789	7	001137F	87807632	88239892	G/A	SNP	R	L	R	R	L	R	R	L	R	R	L	L	L	R	R	L	L	R	L	L	L	L	R	R	L	L	L	L	R	R	L	R	R	R	L	R	R	L
7	M359	M359,M186,M250	134.353	ee × ef	Cluster8965	7	001127F	88239993	88595759	G/C	SNP	R	L	R	R	L	R	L	L	R	R	L	L	L	R	R	L	L	R	L	L	L	L	R	R	L	L	L	L	R	R	L	R	R	R	L	R	L	L
7	M423	M423	135.007	ee × ef	Cluster45187	7	001127F	88239993	88595759	A/-1T	Indel	L	L	R	-	L	R	L	L	R	R	L	L	L	R	R	-	L	R	L	L	L	L	R	R	L	L	L	L	R	R	L	R	R	R	L	-	L	L
8	M390	M390	0	ee × ef	Cluster36147	8	001684F	2233502	2473067	G/A	SNP	L	L	R	R	R	R	L	L	L	L	L	R	R	R	L	L	R	R	L	L	R	L	L	L	L	R	L	L	L	R	L	R	L	L	L	R	L	L
8	M190	M190	8.84705	ee × ef	Cluster70512	8	000503F	2680232	3430003	A/G	SNP	R	L	R	R	R	R	L	L	L	L	L	R	R	R	L	L	R	R	-	L	R	L	L	L	L	R	L	L	L	R	L	R	L	L	R	R	L	L
8	M74	M74,M101	10.717	ee × ef	Cluster18052	8	000503F	2680232	3430003	A/T	SNP	R	L	R	R	R	R	L	R	L	L	L	R	R	R	L	L	R	R	L	L	R	L	L	L	L	R	L	L	L	R	L	R	L	L	R	L	L	L
8	M641	M641	14.4327	-- × gh	Cluster179	8	000645F	3452755	4080053	T/A	SNP	--	L	R	R	R	R	L	R	L	L	L	R	R	R	L	L	L	R	R	L	R	-	L	L	L	R	L	L	L	R	L	R	L	L	R	L	L	L
8	M92	M92	24.4737	ee × ef	Cluster17937	8	000622F	4553244	5207324	A/C	SNP	L	L	R	R	R	R	L	R	L	L	L	R	R	R	L	L	L	R	R	L	R	L	L	R	L	R	L	L	R	R	L	R	L	L	L	L	L	R
8	M195	M195	28.8274	ee × ef	Cluster27825	Not on Chr8	--	--	--	A/C	SNP	L	L	R	-	R	L	L	R	L	L	L	R	R	R	L	L	-	R	-	L	R	L	L	R	L	-	-	L	-	R	-	R	L	L	L	L	L	R
8	M233	M233,M209	29.6942	ee × ef	Cluster9910	8	000658F	136834	781402	G/A	SNP	L	L	R	-	R	L	L	R	L	L	L	R	R	R	L	-	L	R	R	L	R	L	L	R	L	R	L	L	R	R	R	R	L	L	L	L	L	R
8	M379	M379	38.2285	ee × ef	Cluster62232	8	000912F	7367780	7857212	T/+1A	Indel	R	L	R	R	R	L	R	R	L	L	L	R	R	R	L	-	L	R	R	L	R	L	R	R	R	R	-	L	R	R	R	R	L	L	L	L	L	R
8	M301	M301	40.5672	ee × ef	Cluster53793	Not on Chr8	--	--	--	C/T	SNP	L	L	R	-	R	L	R	R	L	L	L	R	R	R	L	L	L	R	-	L	R	L	R	R	-	R	L	L	R	R	R	R	L	L	L	L	L	R
8	M234	M234	44.4533	ee × ef	Cluster44717	8	000334F	9314017	10208930	C/T	SNP	L	L	R	R	R	L	R	R	L	L	L	R	R	R	L	L	L	R	R	L	R	L	R	R	R	R	L	L	R	R	R	R	R	L	L	L	L	R
8	M76	M76	45.6887	ee × ef	Cluster10046	8	000334F	9314017	10208930	T/C	SNP	L	L	R	R	R	L	R	R	L	R	L	R	R	R	L	L	L	R	R	L	R	L	R	R	R	-	L	L	R	R	R	R	R	L	L	L	L	R
8	M632	M632,M512	46.9242	-- × gh	Cluster18861	8	000334F	9314017	10208930	G/T	SNP	--	L	R	L	R	L	R	R	L	R	L	R	R	R	L	L	L	R	R	L	R	L	R	R	R	R	L	L	R	R	R	R	R	L	L	L	L	R
8	M70	M70	47.542	ee × ef	Cluster27394	8	000260F	10500447	11647014	+1A/+1G	Indel	L	L	R	L	R	L	R	R	L	R	L	R	R	R	L	L	L	R	R	L	R	L	R	R	R	L	L	L	R	R	R	R	R	L	L	L	L	R
8	M656	M656,M325,M141	50.6335	-- × gh	Cluster61770	8	001062F	11647115	12046585	A/G	SNP	R	L	R	L	R	L	R	R	L	R	L	R	R	R	L	R	L	R	R	L	R	L	R	R	L	L	L	L	R	R	R	R	R	L	L	L	L	R
8	M434	M434	54.3464	ee × ef	Cluster44593	8	000052F	29080292	31224381	C/A	SNP	R	L	R	L	R	L	R	R	L	R	L	R	R	R	L	R	L	R	R	L	R	L	R	R	L	L	L	L	R	R	R	R	R	L	L	L	L	R
8	M698	M698	60.5525	-- × gh	Cluster362	8	000168F	40391339	41790197	C/T	SNP	R	L	R	L	R	L	R	R	L	R	L	R	R	R	L	R	L	R	R	L	R	R	R	R	L	L	L	L	R	R	R	R	R	L	L	L	L	R
8	M467	M467,M477,M562	63.6466	ee × ef	Cluster62002	8	000276F	52003648	53087296	G/C	SNP	L	L	R	L	R	L	R	R	L	R	L	R	R	R	L	R	L	R	R	L	R	R	R	R	L	L	L	L	R	R	R	R	R	L	L	L	L	R
8	M485	M485	80.2951	ee × ef	Cluster44396	Not on Chr8	--	--	--	T/A	SNP	R	L	R	R	R	L	R	R	L	R	L	R	R	L	L	R	L	R	R	L	R	R	L	R	L	L	L	R	R	R	R	L	L	R	L	L	L	R
8	M318	M318,M317	85.2557	ee × ef	Cluster31	Not on Chr8	--	--	--	C/T	SNP	R	L	R	R	R	L	R	L	R	R	L	R	R	L	L	R	L	R	R	L	R	L	L	R	L	L	L	R	R	R	L	L	L	R	L	L	L	R
8	M272	M272	86.4915	ee × ef	Cluster35700	8	001761F	75149657	75371271	T/G	SNP	R	L	R	R	R	L	R	L	R	R	L	R	R	L	L	R	L	R	R	L	R	L	L	R	L	L	L	R	R	R	L	L	L	R	L	L	L	R
8	M158	M158	88.5818	ee × ef	Cluster70901	8	002072F	75371372	75532112	G/T	SNP	L	L	R	-	R	L	R	L	R	R	L	R	R	L	L	-	L	L	R	L	R	L	L	R	L	L	L	R	R	R	L	L	L	R	L	L	L	-
8	M162	M162	98.4126	ee × ef	Cluster70394	8	002278F	78302173	78443175	G/A	SNP	L	L	R	R	L	L	R	L	R	R	L	R	R	L	L	R	L	L	R	L	R	L	R	R	L	L	L	R	R	R	L	L	L	R	L	R	R	R
8	M136	M136	99.0305	ee × ef	Cluster9098	8	002278F	78302173	78443175	T/A	SNP	L	L	R	R	L	L	R	L	R	R	L	R	R	L	L	R	L	L	R	L	R	L	R	R	L	L	L	R	R	R	L	L	L	R	L	R	R	R
8	M145	M145	102.645	ee × ef	Cluster18395	8	000911F	78443276	78623943	C/T	SNP	L	L	R	-	L	-	R	L	R	R	L	R	R	L	L	-	R	L	-	L	R	L	R	R	-	L	-	R	L	R	L	L	L	R	L	-	R	R
8	M89	M89,M202,M241	109.03	ee × ef	Cluster17952	8	001156F	80291161	80648976	G/A	SNP	R	L	R	R	L	L	R	L	R	R	L	R	R	L	L	L	R	L	R	L	R	L	R	R	L	L	L	R	L	R	L	L	L	L	L	R	R	R
8	M42	M42,M41	111.503	ee × ef	Cluster27356	8	002149F	80649077	80809408	T/G	SNP	L	L	R	R	L	L	R	L	R	R	L	R	R	L	L	L	R	L	R	L	R	L	R	R	L	L	L	R	L	R	L	L	L	L	L	R	R	R
8	M20	M20	115.837	ee × ef	Cluster26596	8	001360F	81252922	81576683	C/G	SNP	R	L	R	R	L	L	R	L	L	R	L	R	R	L	L	L	R	L	R	L	R	L	R	L	L	L	-	R	L	R	L	L	L	L	L	R	R	R
8	M25	M25	119.556	ee × ef	Cluster61798	8	002380F	82139864	82268508	G/A	SNP	R	L	R	-	L	L	R	L	L	R	L	R	L	L	L	-	R	L	R	L	R	L	R	L	L	L	-	R	L	R	L	L	L	L	L	R	R	R
8	M71	M71,M306	123.897	ee × ef	Cluster44278	8	000624F	82574114	83244719	G/A	SNP	L	L	R	R	L	R	R	L	L	R	L	L	L	R	L	L	R	L	R	L	R	L	R	L	L	L	L	R	L	R	L	L	L	L	L	R	R	R
8	M315	M315	124.599	ee × ef	Cluster79574	8	000624F	82574114	83244719	G/A	SNP	R	L	R	R	L	R	R	L	L	R	L	L	L	R	L	L	R	L	R	L	R	L	R	L	L	-	-	R	L	R	L	L	L	L	L	R	R	R
8	M246	M246,M445	133.887	ee × ef	Cluster36033	8	000714F	85214071	85804642	G/T	SNP	R	L	R	R	L	R	R	L	L	R	L	L	L	R	L	L	R	L	R	R	R	L	R	L	L	L	L	R	L	R	L	L	L	L	L	R	R	R
8	M270	M270	134.622	ee × ef	Cluster1162	8	000714F	85214071	85804642	C/T	SNP	L	L	R	-	L	R	R	L	L	R	L	L	L	R	L	L	-	L	R	R	R	L	R	L	L	L	L	R	L	R	L	L	L	L	L	R	R	R
9	M180	M180	0	ee × ef	Cluster9313	9	001555F	79634714	79914218	C/A	SNP	L	L	R	L	R	R	R	L	R	R	R	R	L	R	R	L	R	R	L	L	R	R	R	L	R	L	L	L	R	R	L	L	R	L	R	R	R	L
9	M337	M337	1.23511	ee × ef	Cluster61718	9	000739F	79042311	79634613	T/+1A	Indel	L	L	R	L	R	R	R	L	R	R	R	R	R	R	R	-	R	R	L	L	R	R	R	L	R	-	L	L	R	R	L	L	R	L	R	R	R	L
9	M350	M350	2.47022	ee × ef	Cluster44495	9	001527F	78488543	78764573	T/C	SNP	R	L	R	L	R	R	R	L	R	R	R	R	R	R	R	L	R	R	L	L	R	R	R	L	R	L	L	L	R	R	L	L	R	L	R	R	R	L
9	M587	M587	11.2049	ee × ef	Cluster44952	9	000592F	77412702	78141831	G/A	SNP	R	L	R	-	R	R	R	L	R	R	R	R	R	R	R	-	R	R	-	L	L	R	R	L	-	-	-	L	R	R	L	R	R	L	R	R	R	L
9	M441	M441	17.5264	ee × ef	Cluster36368	9	001816F	76981083	77181215	A/G	SNP	R	L	R	-	R	R	R	L	R	R	R	L	R	L	R	-	R	R	R	L	L	R	R	-	R	L	-	L	R	R	L	R	R	L	R	R	R	L
9	M411	M411	18.335	ee × ef	Cluster70780	9	001529F	76480204	76755666	A/G	SNP	R	L	R	L	R	R	R	L	R	R	R	L	R	L	R	L	R	R	R	L	L	R	R	L	R	L	L	L	R	R	L	R	R	L	R	R	R	L
9	M80	M80	25.7224	ee × ef	Cluster61767	Not on Chr9	--	--	--	G/T	SNP	R	L	R	-	R	R	R	R	R	R	R	L	R	L	R	-	R	L	-	L	L	R	R	L	-	L	-	L	R	R	L	R	R	L	R	-	R	L
9	M118	M118	26.3992	ee × ef	Cluster61954	9	002248F	74654976	74798848	T/C	SNP	R	L	R	L	R	R	R	R	R	R	R	L	R	L	R	L	R	L	R	L	L	R	R	L	R	L	L	L	R	R	L	R	R	L	R	R	R	L
9	M4	M4	33.2542	ee × ef	Cluster44869	9	001578F	72552541	72801971	G/A	SNP	L	L	R	L	R	R	R	R	R	R	R	L	R	L	R	L	R	L	R	L	L	R	R	L	R	L	L	L	R	R	L	R	R	L	R	L	R	L
9	M55	M55	47.5105	ee × ef	Cluster798	9	000946F	67134586	67592661	C/T	SNP	L	L	R	-	R	R	R	R	R	R	R	L	R	L	L	-	R	L	R	L	L	R	R	L	-	-	L	L	R	R	-	R	L	L	R	L	R	L
9	M124	M124	54.7545	ee × ef	Cluster79078	9	001306F	63390693	63716196	T/G	SNP	R	L	R	R	R	R	R	R	R	R	R	L	R	L	L	L	R	L	-	L	L	R	L	L	-	R	L	R	R	R	L	R	L	L	L	L	R	L
9	M645	M645	55.8564	-- × gh	Cluster44850	9	001487F	61380177	61661238	C/T	SNP	L	L	R	R	R	R	R	R	R	R	R	L	R	L	L	-	R	L	R	L	L	R	L	L	R	-	L	R	R	R	L	R	R	L	L	L	R	L
9	M121	M121	57.8104	ee × ef	Cluster53471	9	001579F	59097529	59357104	T/C	SNP	L	L	R	R	R	R	R	R	R	R	R	L	R	L	L	L	R	L	R	L	L	R	L	L	R	R	L	R	R	R	L	R	R	-	L	L	R	L
9	M189	M189	58.5485	ee × ef	Cluster9774	9	001579F	59097529	59357104	T/C	SNP	L	L	R	R	R	R	R	R	R	R	R	L	R	L	L	L	R	L	R	L	L	R	L	-	R	R	L	R	R	R	L	R	R	L	L	L	R	L
9	M609	M609,M612	62.26	-- × gh	Cluster27038	9	000297F	54278349	55120572	C/G	SNP	R	L	R	R	R	L	R	R	R	R	R	L	R	L	L	L	R	L	R	L	L	R	L	L	R	R	L	R	R	R	L	R	R	L	L	L	R	L
9	M140	M140	64.1183	ee × ef	Cluster18583	9	000632F	52716364	53355802	C/T	SNP	R	L	R	-	R	L	R	R	R	R	R	L	R	L	L	-	R	L	-	L	L	L	L	L	-	R	-	R	R	R	L	R	R	L	L	-	R	L
9	M148	M148	65.3583	ee × ef	Cluster545	9	000991F	52285361	52716263	C/T	SNP	R	L	R	R	R	L	R	R	R	R	R	L	R	L	L	-	R	L	R	L	L	L	L	L	R	R	-	R	R	R	L	R	R	L	L	L	R	L
9	M639	M639	67.2132	-- × gh	Cluster35815	9	000017F	37216084	39998398	T/C	SNP	R	L	R	R	R	L	R	R	R	R	R	L	R	L	L	L	R	L	R	L	L	L	L	L	R	R	L	R	R	R	L	R	R	L	L	L	R	L
9	M256	M256	72.4243	ee × ef	Cluster36243	9	001454F	31070989	31355945	T/A	SNP	L	L	R	R	R	L	R	R	R	R	R	L	R	L	L	L	R	L	R	L	L	L	L	L	R	-	L	R	R	R	L	R	R	L	L	L	R	L
9	M49	M49	80.2844	ee × ef	Cluster2075	9	000169F	21723389	23107584	G/C	SNP	L	L	R	R	L	L	R	R	L	R	R	L	R	L	L	L	R	L	-	L	L	L	L	L	R	R	L	R	R	R	L	R	R	L	L	R	R	L
9	M164	M164	81.5239	ee × ef	Cluster36180	9	000458F	18219846	19019516	G/C	SNP	L	L	R	R	L	L	R	R	L	R	R	L	R	L	L	L	R	L	R	L	L	L	L	L	R	-	L	R	R	R	L	R	R	L	L	-	R	L
9	M640	M640	86.4868	-- × gh	Cluster27171	9	000280F	15272362	16403015	A/T	SNP	L	L	R	R	L	L	R	R	L	L	R	L	R	L	L	L	R	L	R	L	L	L	L	R	R	R	L	R	R	R	L	R	L	L	L	R	R	L
9	M383	M383	103.823	ee × ef	Cluster44256	9	000490F	9854356	10631926	A/C	SNP	L	L	R	R	L	L	L	R	L	L	R	L	R	L	R	L	R	R	R	L	L	L	L	R	L	R	L	R	R	L	L	R	L	L	L	R	R	L
9	M388	M388,M446,M585	106.294	ee × ef	Cluster379	9	000490F	9854356	10631926	A/T	SNP	L	L	R	R	L	L	L	R	R	L	R	L	R	L	R	L	L	R	R	L	L	L	L	R	L	R	L	R	R	L	L	R	L	L	L	R	R	L
9	M292	M292	106.93	ee × ef	Cluster27126	9	000490F	9854356	10631926	C/T	SNP	R	L	R	R	L	L	L	R	R	L	R	L	R	L	R	-	L	R	-	L	L	L	L	R	L	R	-	R	R	L	L	R	L	L	L	R	R	L
9	M150	M150	120.226	ee × ef	Cluster9276	9	002170F	7804974	7961028	G/A	SNP	R	L	R	R	L	L	L	L	R	L	R	L	R	R	R	-	L	R	R	L	L	L	L	R	L	R	-	R	L	L	L	R	L	L	L	R	R	L
10	M540	M540	0	ee × ef	Cluster17961	10	000967F	3740007	4192740	C/A	SNP	L	L	R	L	R	L	R	L	R	R	L	L	R	L	R	L	R	R	L	R	R	L	L	R	-	R	L	L	L	L	R	R	L	R	R	-	R	L
10	M378	M378	10.0677	ee × ef	Cluster79465	10	000546F	3039034	3739906	C/A	SNP	L	L	R	L	R	L	R	L	R	L	L	L	R	L	R	R	L	R	L	R	R	L	L	R	R	R	R	L	L	L	R	R	L	R	R	R	R	L
10	M102	M102	10.685	ee × ef	Cluster711	10	000791F	2472784	2983908	C/+1A	Indel	R	L	R	L	R	L	R	L	R	L	L	L	R	L	R	R	L	R	L	R	R	L	L	R	R	R	R	L	L	L	R	R	L	R	R	R	R	R
10	M312	M312	10.6851	ee × ef	Cluster18941	10	000791F	2472784	2983908	T/C	SNP	R	L	R	L	R	L	R	L	R	L	L	L	R	L	R	R	L	R	L	R	R	L	L	R	R	R	R	L	L	L	R	R	L	R	R	R	R	R
10	M527	M527	34.503	ee × ef	Cluster35521	10	002439F	7086223	7208422	C/T	SNP	R	L	R	L	R	R	L	L	R	-	L	L	R	L	L	R	L	R	L	L	L	L	R	R	R	R	L	L	L	L	R	R	L	-	-	R	-	L
10	M646	M646	54.3632	-- × gh	Cluster53623	10	000478F	13307947	14087352	C/T	SNP	L	L	R	L	R	R	L	L	L	R	L	L	R	L	R	-	R	R	L	L	L	L	R	R	R	L	L	-	L	L	L	L	L	R	R	R	R	L
10	M634	M634	55.7318	-- × gh	Cluster129	10	000478F	13307947	14087352	A/C	SNP	L	L	R	L	R	R	L	L	-	R	R	L	R	L	R	R	R	R	L	L	L	L	R	R	R	L	L	L	L	L	L	L	L	R	R	R	R	L
10	M199	M199	66.2839	ee × ef	Cluster626	10	000181F	55897756	57277128	C/T	SNP	R	L	R	-	R	R	L	L	L	R	R	L	R	L	R	R	R	R	-	L	L	L	R	R	R	L	-	L	R	L	L	L	L	L	R	R	R	L
10	M224	M224,M183	74.679	ee × ef	Cluster9146	10	000709F	70202051	70759962	G/A	SNP	L	L	R	L	R	R	L	L	R	R	R	L	R	L	R	R	L	L	L	L	L	L	R	R	R	L	L	L	R	R	L	L	L	L	R	R	R	L
10	M582	M582	81.7086	ee × ef	Cluster1259	10	000471F	72613350	73415794	G/C	SNP	L	L	R	L	L	R	L	L	R	R	R	L	R	L	R	-	L	L	-	L	L	L	L	-	-	L	L	L	R	-	L	L	L	L	R	-	R	L
10	M405	M405,M472	90.6871	ee × ef	Cluster281	10	000440F	73627296	74450367	C/T	SNP	R	L	R	L	L	R	L	L	R	R	R	L	R	L	L	L	L	L	L	L	L	L	L	R	L	L	L	L	R	R	L	R	L	L	R	R	R	L
10	M523	M523,M511	102.358	ee × ef	Cluster45120	10	001405F	76216840	76521170	T/C	SNP	L	L	R	L	L	R	L	L	R	R	R	L	R	L	L	L	L	L	L	R	L	L	L	R	L	L	L	L	R	R	L	R	L	L	R	L	R	L
10	M303	M303	109.826	ee × ef	Cluster9777	10	000654F	79707803	80341604	G/T	SNP	L	L	R	R	L	R	L	L	L	R	R	L	R	L	L	L	L	L	L	R	L	L	L	R	L	L	R	L	R	R	L	R	L	L	R	L	R	L
10	M166	M166	121.221	ee × ef	Cluster266	10	000650F	82110725	82734723	T/C	SNP	R	L	R	-	L	R	L	L	L	R	R	L	R	R	L	-	L	L	-	R	L	L	L	R	-	L	R	L	R	R	L	R	R	L	R	L	L	L
11	M555	M555	0	ee × ef	Cluster35895	11	002662F	1780871	1885080	A/G	SNP	L	L	R	R	R	L	R	R	R	R	R	R	R	R	R	L	L	R	L	R	R	R	R	L	R	R	R	R	L	R	R	R	L	R	R	R	L	R
11	M531	M531	0.617317	ee × ef	Cluster8937	11	001587F	1885181	2141638	T/C	SNP	R	L	R	R	R	L	R	R	R	R	R	R	L	R	R	L	L	R	L	R	R	R	R	L	R	R	R	R	L	R	R	R	L	R	R	R	L	R
11	M571	M571	2.47002	ee × ef	Cluster9260	11	001854F	2141739	2346000	G/A	SNP	R	L	R	R	R	L	R	R	R	R	R	R	L	R	R	L	L	R	L	R	R	R	R	L	R	R	R	R	L	R	R	R	L	R	R	R	L	R
11	M565	M565	3.78245	ee × ef	Cluster923	11	000140F	4757101	6071330	T/-1A	Indel	L	L	R	R	R	L	R	R	R	R	R	R	L	R	R	L	L	R	L	R	R	R	R	L	R	R	R	R	L	R	R	R	L	R	R	-	L	R
11	M586	M586	13.0824	ee × ef	Cluster70137	11	000756F	7068347	7639746	G/A	SNP	L	L	R	R	R	L	R	R	R	R	R	R	L	R	R	L	L	R	L	L	R	R	R	L	R	R	R	R	L	R	R	R	R	R	L	R	R	R
11	M589	M589	14.3181	ee × ef	Cluster13828	11	000756F	7068347	7639746	T/C	SNP	L	L	R	R	R	L	R	R	R	R	R	R	L	R	R	L	L	R	L	L	R	R	R	L	R	R	R	R	L	R	R	R	R	R	L	R	R	R
11	M670	M670	18.3962	-- × gh	Cluster44055	11	000524F	7639847	8391613	T/C	SNP	R	L	R	R	-	-	R	-	R	R	R	R	L	L	R	L	L	L	L	L	R	R	R	L	R	R	-	R	L	R	R	-	R	-	L	R	-	R
11	M596	M596	21.53	ee × ef	Cluster1091	11	000361F	8695389	9680916	G/A	SNP	R	L	R	R	R	R	R	R	R	R	R	R	L	L	R	-	L	L	-	L	R	R	R	-	R	R	R	L	L	R	R	R	R	R	-	-	R	R
11	M490	M490	23.6413	ee × ef	Cluster36108	11	000476F	9681017	10481262	A/G	SNP	L	L	R	R	R	R	R	L	R	R	R	R	L	L	R	L	L	L	L	L	R	R	R	R	R	R	-	L	L	R	R	R	R	R	L	R	R	R
11	M510	M510	27.3534	ee × ef	Cluster52750	11	000476F	9681017	10481262	G/A	SNP	R	L	R	R	R	R	R	L	R	R	R	R	L	L	R	L	L	L	L	L	R	R	R	R	R	R	R	L	L	R	R	R	R	R	L	R	R	R
11	M479	M479,M568,M706,M703	30.4449	ee × ef	Cluster61966	11	001667F	11574366	11796399	C/T	SNP	L	L	R	R	R	R	R	L	R	R	R	R	L	L	R	L	L	L	L	L	R	R	R	R	R	R	R	R	L	R	R	R	R	R	L	R	R	R
11	M553	M553	33.5415	ee × ef	Cluster27518	11	000809F	13584948	14100456	A/-5GAGCT	Indel	R	L	R	R	R	R	R	L	R	R	R	L	L	L	R	L	L	L	-	L	R	R	R	R	R	R	R	R	L	R	R	R	R	R	L	-	R	R
11	M462	M462	36.0187	ee × ef	Cluster18106	11	000690F	15375835	15968706	T/A	SNP	L	L	R	R	R	R	R	R	R	R	R	L	L	L	R	L	L	L	L	L	R	R	R	R	R	R	R	R	L	R	R	R	R	R	L	R	R	R
11	M214	M214	41.3816	ee × ef	Cluster53455	11	000338F	17662113	18637758	G/A	SNP	L	L	R	-	R	-	R	R	R	R	R	L	L	L	R	-	R	L	-	L	R	R	R	R	-	R	-	R	L	R	R	R	R	R	L	-	R	R
11	M57	M57	45.1546	ee × ef	Cluster37377	11	000554F	20110952	20848493	A/G	SNP	L	L	R	R	L	R	R	R	L	R	R	L	L	L	R	L	-	L	L	L	R	R	R	-	-	-	R	R	L	R	R	R	R	R	L	-	R	R
11	M304	M304	47.4785	ee × ef	Cluster9586	11	000212F	22109696	23263012	C/T	SNP	L	L	R	R	L	R	R	R	L	R	R	L	L	L	R	L	R	L	L	L	R	R	R	R	R	R	R	R	L	R	R	L	R	R	L	R	R	R
11	M341	M341,M398,M661,M676,M290,M109	51.593	ee × ef	Cluster53150	11	000215F	35866749	37045807	C/T	SNP	L	L	R	R	L	R	R	R	L	R	R	L	L	L	R	L	R	L	L	L	R	R	R	R	R	R	R	R	L	R	R	L	R	R	L	R	R	R
11	M412	M412	52.5205	ee × ef	Cluster35391	11	000457F	47776491	48555152	A/T	SNP	R	L	R	-	L	R	R	R	L	R	R	L	L	L	R	-	R	L	-	L	R	R	R	R	-	R	-	R	L	R	R	L	R	R	L	R	R	R
11	M420	M420,M428	53.4483	ee × ef	Cluster44237	11	000028F	52138099	53561595	T/C	SNP	R	L	R	R	L	R	R	R	L	R	R	L	L	L	R	L	R	R	L	L	R	R	R	R	R	R	R	R	L	R	R	L	R	R	L	R	R	R
11	M284	M284	57.1629	ee × ef	Cluster79015	11	000078F	58071529	59944784	T/C	SNP	R	L	R	R	L	R	R	R	L	R	R	L	L	L	R	L	R	R	L	L	L	R	L	R	R	R	R	R	L	R	R	L	R	R	L	L	R	R
11	M319	M319,M194	64.6291	ee × ef	Cluster78759	11	002926F	61082764	61171623	C/T	SNP	R	L	R	R	R	R	R	R	L	R	R	L	L	L	R	L	R	L	L	L	L	R	L	R	R	R	R	R	L	R	R	L	L	R	L	L	R	R
12	M196	M196	0	ee × ef	Cluster79618	12	000353F	72446902	73422314	A/T	SNP	L	L	R	L	L	R	L	R	R	L	L	L	R	R	L	-	L	R	L	L	R	L	L	R	R	-	R	R	R	L	L	R	R	-	R	R	R	R
12	M358	M358	2.02904	ee × ef	Cluster36838	12	000560F	71799908	72446801	G/C	SNP	L	L	R	L	L	R	L	R	R	L	L	L	R	R	L	R	L	R	R	L	R	L	L	R	R	R	R	R	R	L	L	R	R	R	R	R	R	R
12	M657	M657,M239	5.12021	-- × gh	Cluster27437	12	000560F	71799908	72446801	C/G	SNP	R	L	R	L	L	R	L	R	R	L	L	L	R	R	L	R	L	R	R	L	R	L	L	R	R	R	R	R	R	L	L	R	R	R	R	R	R	R
12	M229	M229,M638,M143	8.83072	ee × ef	Cluster35523	12	000666F	70874855	71495791	A/C	SNP	L	L	R	L	L	R	L	L	R	L	L	L	R	R	R	R	L	R	R	L	R	L	L	R	R	R	R	R	R	L	L	R	R	R	R	R	R	R
12	M155	M155	29.3705	ee × ef	Cluster27350	12	000627F	65152488	65810550	G/A	SNP	L	L	R	L	L	R	L	L	R	R	L	L	L	L	R	-	L	L	R	L	R	L	L	R	-	R	-	R	R	L	L	L	R	L	R	R	R	R
12	M626	M626	39.9482	-- × gh	Cluster78998	Not on Chr12	--	--	--	C/T	SNP	L	L	R	L	L	L	L	L	R	R	L	L	L	L	R	L	L	L	R	L	L	L	L	R	R	R	R	R	R	L	R	L	R	L	R	R	R	R
12	M593	M593	54.586	ee × ef	Cluster18514	12	000945F	60550859	61000123	T/C	SNP	L	L	R	L	L	L	L	L	R	L	L	L	L	L	R	L	R	L	R	L	L	L	L	R	R	R	-	R	R	L	-	L	R	L	R	L	R	R
12	M492	M492	61.1933	ee × ef	Cluster1075	12	000945F	60550859	61000123	A/G	SNP	L	L	R	L	L	L	L	L	R	R	L	L	L	L	R	L	R	L	R	L	L	R	L	-	-	-	R	R	R	L	R	L	R	L	R	L	R	-
12	M460	M460,M458	66.8334	ee × ef	Cluster78793	12	000248F	48482465	49666783	G/C	SNP	R	L	R	L	L	L	L	L	R	R	L	L	L	L	R	L	R	L	R	L	L	R	L	R	R	L	R	R	R	L	R	L	R	L	R	L	R	R
12	M560	M560	67.7602	ee × ef	Cluster53836	12	000166F	44928990	46284128	G/A	SNP	R	L	R	L	L	L	L	L	R	R	L	L	L	L	R	-	-	L	R	L	-	R	L	-	R	L	R	R	R	L	R	L	R	L	R	L	R	R
12	M493	M493,M213	68.687	ee × ef	Cluster52992	12	000643F	39457566	40104190	C/T	SNP	L	L	R	L	L	L	L	L	R	R	L	L	L	L	R	L	R	L	R	L	R	R	L	R	R	L	R	R	R	L	R	L	R	L	R	L	R	R
12	M695	M695,M279	69.3044	-- × gh	Cluster70234	Not on Chr12	--	--	--	G/A	SNP	L	L	R	L	L	L	L	L	L	R	L	L	L	L	R	L	R	L	R	L	R	R	L	R	R	L	R	R	R	L	R	L	R	L	R	L	R	R
12	M404	M404	71.1581	ee × ef	Cluster9099	12	002124F	19924869	20077460	C/A	SNP	L	L	R	L	L	L	L	L	L	R	L	L	L	L	R	L	R	L	R	L	R	R	L	R	R	L	R	R	R	L	R	L	R	L	R	L	R	R
12	M289	M289	77.6418	ee × ef	Cluster53672	12	000243F	12768357	13913574	T/A	SNP	L	L	R	L	L	L	L	L	L	R	L	L	L	L	R	L	-	L	R	L	R	R	L	R	R	L	R	R	R	R	R	L	R	L	R	L	R	R
12	M225	M225	86.7691	ee × ef	Cluster79350	12	002888F	11226703	11312297	G/C	SNP	R	L	R	R	L	L	L	L	L	R	L	L	L	L	R	L	R	L	R	L	R	R	L	R	R	L	R	R	L	R	R	L	R	L	R	L	R	R
13	M60	M60	0	ee × ef	Cluster9658	13	002035F	401046	574901	C/A	SNP	L	L	R	R	R	L	R	L	R	R	R	L	R	R	-	L	L	-	R	L	L	R	L	L	L	R	R	-	R	L	R	L	R	R	R	R	R	R
13	M9	M9	0.719485	ee × ef	Cluster358	13	000688F	629538	1256499	A/G	SNP	L	L	R	R	R	L	R	L	R	R	R	L	R	R	L	L	L	R	R	L	L	R	L	L	L	R	R	R	R	L	R	L	R	R	R	R	R	R
13	M601	M601,M314,M106	2.57718	-- × gh	Cluster53006	13	000688F	629538	1256499	G/A	SNP	R	L	R	R	R	R	R	L	R	L	R	L	R	R	L	-	L	R	R	L	L	R	L	L	-	R	R	R	R	L	R	L	R	R	R	R	R	R
13	M56	M56	2.57728	ee × ef	Cluster36484	13	000773F	1319601	1509568	C/A	SNP	L	L	R	R	R	R	R	L	R	L	R	L	R	R	L	-	L	R	R	L	L	R	L	L	L	-	R	R	R	L	R	L	R	R	R	R	R	R
13	M649	M649,M139	15.1893	-- × gh	Cluster79129	13	000889F	2205132	2704073	-6CCACCA/+3CCA	Indel	L	L	R	R	R	R	R	L	R	L	R	L	R	R	L	L	L	R	R	L	L	L	L	L	L	R	R	R	R	L	L	L	R	R	R	R	R	R
13	M198	M198	16.429	ee × ef	Cluster70651	13	002475F	3020996	3150113	C/A	SNP	L	L	R	R	R	R	R	L	R	L	R	L	R	R	L	-	L	R	R	L	L	L	L	L	-	R	-	R	R	L	L	L	R	R	L	-	R	R
13	M176	M176	20.1447	ee × ef	Cluster18276	13	000343F	3150214	4141497	G/C	SNP	L	L	R	R	R	R	R	R	R	L	R	L	R	R	L	L	L	R	R	L	L	L	L	L	L	R	R	R	R	L	L	L	R	R	L	R	R	R
13	M380	M380	22.934	ee × ef	Cluster70943	13	000343F	3150214	4141497	T/G	SNP	R	L	R	R	R	R	R	R	R	L	R	L	R	R	L	-	-	R	R	L	L	L	L	L	-	R	R	R	-	L	L	L	R	R	L	R	R	R
13	M64	M64	25.7238	ee × ef	Cluster70037	13	001512F	4141598	4430558	A/G	SNP	L	L	R	R	R	R	R	R	R	L	R	L	R	R	L	L	L	R	R	L	R	L	L	L	L	R	R	R	L	L	L	L	R	L	L	R	R	R
13	M630	M630	28.1973	-- × gh	Cluster26766	13	001666F	4430659	4671128	G/T	SNP	L	L	R	L	R	R	R	R	R	L	R	L	R	R	L	L	L	R	R	L	R	L	L	L	L	R	R	R	L	L	L	L	R	L	L	R	R	R
13	M622	M622	33.9939	-- × gh	Cluster9140	13	002319F	5808682	5948137	C/A	SNP	L	L	R	-	R	R	R	R	R	L	R	R	R	R	L	L	L	R	-	L	R	L	L	L	L	R	R	L	L	L	L	L	R	L	L	R	R	R
13	M215	M215	39.1093	ee × ef	Cluster53725	13	000556F	5948238	6638212	C/+2AT	Indel	R	L	R	-	R	R	R	R	R	L	R	R	R	R	L	-	L	R	R	L	R	R	L	L	L	-	-	L	L	L	L	L	R	L	L	-	R	R
13	M208	M208	45.7088	ee × ef	Cluster78667	13	000784F	7814450	8367948	T/C	SNP	R	L	R	R	R	R	R	R	R	L	R	R	R	R	L	L	L	L	R	L	R	R	L	L	L	R	R	L	L	L	L	L	R	L	L	R	R	L
13	M299	M299,M655	55.0977	ee × ef	Cluster78969	13	000825F	15294481	15831140	T/C	SNP	R	L	R	L	L	R	R	R	R	L	R	R	R	L	L	L	L	R	R	L	R	R	L	L	L	R	R	L	L	L	L	L	L	L	L	R	R	L
13	M679	M679,M34	65.7663	-- × gh	Cluster18040	13	000411F	21574929	22442045	T/C	SNP	L	L	R	L	L	R	R	R	R	L	R	R	R	L	L	L	L	R	R	L	R	R	L	L	L	R	R	L	L	L	L	R	L	L	L	R	R	L
13	M482	M482	76.2998	ee × ef	Cluster514	13	000598F	65732143	66405618	A/+1G	Indel	L	L	R	L	L	R	R	R	R	L	L	R	R	L	L	L	L	R	R	L	R	R	L	L	L	R	R	L	L	L	L	R	L	L	L	L	L	-
13	M230	M230,M650	79.546	ee × ef	Cluster61401	13	000680F	66514063	67101108	C/A	SNP	R	L	R	R	L	R	R	R	R	L	L	R	R	L	L	L	L	R	R	L	R	R	L	L	L	R	R	L	L	L	L	R	L	L	L	L	L	L
13	M406	M406	83.9211	ee × ef	Cluster1020	13	000647F	67101209	67731496	C/G	SNP	L	L	R	R	L	R	R	R	R	L	L	R	R	L	L	L	L	R	R	L	R	R	L	R	L	-	-	L	L	L	L	R	L	L	L	L	R	L
13	M537	M537	113.749	ee × ef	Cluster44041	13	001036F	72019211	72449998	G/A	SNP	R	L	R	R	L	R	L	R	R	L	L	L	R	L	R	L	L	R	-	L	L	L	R	R	L	R	R	R	L	L	L	L	L	L	L	L	L	L
13	M323	M323	114.395	ee × ef	Cluster35708	13	001036F	72019211	72449998	G/A	SNP	R	L	R	R	L	R	L	R	R	L	L	L	R	L	R	L	L	R	R	L	L	L	R	R	L	R	R	R	L	L	L	L	L	L	L	L	L	L
13	M27	M27	125.216	ee × ef	Cluster1156	13	001275F	72645526	72974906	G/A	SNP	R	L	R	-	L	L	L	R	R	L	L	L	R	L	R	L	R	R	-	L	L	L	R	R	L	-	R	R	L	L	L	L	L	L	L	L	L	L
13	M603	M603	133.26	-- × gh	Cluster44866	13	004064F	73286131	73326138	C/G	SNP	L	L	R	R	L	L	L	R	R	R	L	R	R	L	R	R	R	L	R	L	L	L	R	R	L	L	R	R	L	L	L	L	L	R	L	L	R	L
13	M24	M24	139.676	ee × ef	Cluster18682	13	000922F	73371293	73846887	A/T	SNP	R	L	R	R	L	L	L	R	R	R	L	R	R	R	R	-	R	L	R	L	L	L	R	R	L	L	R	R	L	L	L	L	L	R	L	L	R	L
14	M3	M3	0	ee × ef	Cluster395	14	000094F	51109468	52854868	C/T	SNP	L	L	R	L	R	L	L	L	L	R	R	R	L	L	L	R	R	R	-	R	R	L	R	L	R	L	L	R	R	L	L	L	R	L	L	R	R	L
14	M114	M114	8.19771	ee × ef	Cluster18322	Not on Chr14	--	--	--	A/G	SNP	R	L	R	R	R	L	L	L	L	R	R	R	L	L	L	R	R	R	R	R	R	L	R	L	R	L	L	R	R	L	L	L	R	L	L	R	R	L
14	M137	M137	15.8155	ee × ef	Cluster9474	14	001569F	49829185	50091829	C/A	SNP	R	L	R	-	L	R	L	L	L	R	R	R	L	L	L	R	R	R	L	R	R	L	R	L	R	L	L	R	R	L	L	L	R	L	L	R	R	R
14	M273	M273,M346	39.5484	ee × ef	Cluster52999	14	000491F	42040084	42807027	G/A	SNP	R	L	R	L	L	R	R	L	L	R	L	R	R	R	L	R	R	R	L	R	R	R	R	L	R	L	L	R	R	L	R	R	R	R	L	R	R	R
14	M81	M81	53.2833	ee × ef	Cluster71020	14	000397F	36474807	37349616	A/T	SNP	L	L	R	-	L	-	R	L	L	R	L	R	R	-	L	-	R	R	-	R	R	R	R	L	-	L	-	R	R	R	-	R	L	R	L	-	L	R
14	M419	M419	54.7779	ee × ef	Cluster26814	14	000151F	34986184	36474706	G/A	SNP	R	L	R	R	L	R	R	L	L	R	L	R	R	R	L	R	R	R	L	R	R	R	R	L	R	L	L	R	R	R	R	R	L	R	L	R	L	R
14	M421	M421,M416,M692,M400,M700	59.7323	ee × ef	Cluster17983	14	000869F	20682541	21165526	T/C	SNP	L	L	R	R	L	R	R	L	L	R	L	R	R	R	L	R	R	R	L	R	R	R	R	L	R	L	L	R	R	R	R	R	L	R	L	R	L	R
14	M437	M437,M624	67.197	ee × ef	Cluster108	14	000167F	12553438	13996893	C/T	SNP	L	L	R	R	L	R	R	R	L	R	L	R	R	R	L	R	R	R	-	R	R	R	R	L	R	L	L	R	R	R	R	R	L	R	L	L	L	R
14	M454	M454,M689	71.5311	ee × ef	Cluster18525	14	000996F	10566185	10999609	C/T	SNP	R	L	R	R	L	R	R	R	R	R	L	R	R	R	R	R	R	R	L	R	R	R	R	L	R	L	L	R	R	R	R	R	L	R	L	L	L	R
14	M483	M483	72.7661	ee × ef	Cluster26983	14	000996F	10566185	10999609	G/A	SNP	R	L	R	R	L	R	L	R	R	R	L	R	R	R	R	R	R	R	L	R	R	R	R	L	R	L	L	R	R	R	R	R	L	R	L	L	L	R
14	M415	M415	74.619	ee × ef	Cluster70086	14	000836F	10054801	10566084	T/C	SNP	R	L	R	R	L	R	L	R	R	R	L	R	R	R	R	R	R	L	L	R	R	R	R	L	R	L	L	R	R	R	R	R	L	R	L	L	L	R
14	M594	M594	80.6405	ee × ef	Cluster79687	14	000836F	10054801	10566084	C/T	SNP	R	L	R	R	L	R	L	R	R	R	R	R	R	R	R	R	R	L	L	R	R	R	R	L	R	R	L	R	R	R	R	R	L	R	L	L	L	R
14	M532	M532,M547,M470	83.3026	ee × ef	Cluster52788	14	000383F	8731410	9705894	G/C	SNP	L	L	R	R	L	R	L	R	R	R	R	R	R	R	R	R	R	L	R	R	R	R	R	L	R	R	L	R	R	R	R	R	L	R	L	L	L	R
[truncated: 127 more columns]
