# Supplementary material for: Mapping non-host resistance to the stem rust pathogen in an interspecific barberry hybrid
Source: BMC Plant Biol. 2019 Jul 16;19:319. doi: 10.1186/s12870-019-1893-9 (PMC6636152; doi:10.1186/s12870-019-1893-9)
Supplement: Supplementary file 5 — MAKER features and detailed functional annotation for the seven candidate genes. (XLSX 13 kb) [file 12870_2019_1893_MOESM5_ESM.xlsx]

## Sheet: Additional file 5
MAKER Features											UNIPROT (UniRef90) database annotation					Phytozome database annotation					Others database references			Assigned Gene Ontology Terms	Protein description
Analysis	#	Gene ID	Associated contig	Contig class	Contig start	Contig end	Length	Strand	AED	# Exons	Main hit ID	Score	Identity	e-value	Species	Main hit ID	Score	Identity	e-value	Species	PANTHER	PFAM	INTERPRO
DGE	1	TR9306	000400F	Primary	498129	502016	3887	+	0.48	1	--	--	--	--	--	--	--	--	--	--	--	--	--	--	--
	2	TR20791	000400F		702988	705278	2290	+	0.53	3	A0A1U8B1X6	156	67.769	3.68e-47	Nelumbo nucifera	Manes.09G171400.1	59	82	6.8e-06	Manihot esculenta	PTHR33565:SF1	PF05564	IPR008406	--	Dormancy-associated protein homolog 3-like isoform X1; Dormancy/Auxin associated protein
	3	TR5339	tig00000001		557615	558380	765	+	0.27	1	--	--	--	--	--	--	--	--	--	--	--	--	--	--	--
	4	TR12856	tig00000001		1247549	1251388	3839	-	0.46	14	Q3L0T9	360	95.531	1.31e-122	Cucumis melo	GSVIVT01011072001	144	90.4	1.04e-31	Vitis vinifera	PTHR20852:SF53	PF00120; PF03951	IPR008146; IPR008147	GO:0004356; GO:0006542; GO:0006807; GO:0005524	Glutamate-ammonia ligase activity; glutamine biosynthetic process; Glutamine synthetase, catalytic domain, beta-Grasp domain
	5	TR27614	tig00000033		103607	106461	2854	+	0.46	1	W9QEV1	546	65.155	0	Morus notabilis	Aqcoe3G342600.1	77	69.2	3.16e-10	Aquilegia coerulea	PTHR31089:SF4	PF02701	IPR003851	GO:0003677; GO:0005634; GO:0006355	Zinc finger DNA-binding domain, that shows resemblance to the Cys2 zinc finger
PA	6	MA262	000400F_009	Haplotig	115722	117090	1368	-	0.48	4	--	--	--	--	--	--	--	--	--	--	--	--	--	--	--
	7	MA26	001348F_004		15332	18890	3558	+	0.2	5	--	--	--	--	--	--	--	--	--	--	--	--	--	--	--
DGE = Time-course Diferential Gene Expression
PA = B. thunbergii presence / B. vulgaris absence
AED = Annotation Edit Distance
